# Supplementary material for: A group B Streptococcus indexed transposon mutant library to accelerate genetic research on an important perinatal pathogen
Source: Microbiol Spectr. 2023 Nov 7;11(6):e02046-23. doi: 10.1128/spectrum.02046-23 (PMC10714824; doi:10.1128/spectrum.02046-23)
Supplement: Suppl. Data 1 — Primers and adapters. [file spectrum.02046-23-s0001.xlsx]

## Sheet: Sheet1
SD1: Oligo and PCR primer sequences
Primer Name	Sequence	Notes
Well_Adapter_A_1	TTCCCTACACGACGCTCTTCCGATCTTATAGCCTNN	Well Adapter 1 Oligo A
Well_Adapter_A_2	TTCCCTACACGACGCTCTTCCGATCTATAGAGGCNN	Well Adapter 2 Oligo A
Well_Adapter_A_3	TTCCCTACACGACGCTCTTCCGATCTCCTATCCTNN	Well Adapter 3 Oligo A
Well_Adapter_A_4	TTCCCTACACGACGCTCTTCCGATCTGGCTCTGANN	Well Adapter 4 Oligo A
Well_Adapter_A_5	TTCCCTACACGACGCTCTTCCGATCTAGATGAAANN	Well Adapter 5 Oligo A
Well_Adapter_A_6	TTCCCTACACGACGCTCTTCCGATCTAGCAAATANN	Well Adapter 6 Oligo A
Well_Adapter_A_7	TTCCCTACACGACGCTCTTCCGATCTAGCTTGCCNN	Well Adapter 7 Oligo A
Well_Adapter_A_8	TTCCCTACACGACGCTCTTCCGATCTAGGGTGTANN	Well Adapter 8 Oligo A
Well_Adapter_A_9	TTCCCTACACGACGCTCTTCCGATCTATGAAGGCNN	Well Adapter 9 Oligo A
Well_Adapter_A_10	TTCCCTACACGACGCTCTTCCGATCTATGGCATTNN	Well Adapter 10 Oligo A
Well_Adapter_A_11	TTCCCTACACGACGCTCTTCCGATCTATTCCGGANN	Well Adapter 11 Oligo A
Well_Adapter_A_12	TTCCCTACACGACGCTCTTCCGATCTATTGTACANN	Well Adapter 12 Oligo A
Well_Adapter_A_13	TTCCCTACACGACGCTCTTCCGATCTCACCTCCANN	Well Adapter 13 Oligo A
Well_Adapter_A_14	TTCCCTACACGACGCTCTTCCGATCTCAGTCTTGNN	Well Adapter 14 Oligo A
Well_Adapter_A_15	TTCCCTACACGACGCTCTTCCGATCTCCACTGAANN	Well Adapter 15 Oligo A
Well_Adapter_A_16	TTCCCTACACGACGCTCTTCCGATCTCCGACATCNN	Well Adapter 16 Oligo A
Well_Adapter_A_17	TTCCCTACACGACGCTCTTCCGATCTCCTTATTTNN	Well Adapter 17 Oligo A
Well_Adapter_A_18	TTCCCTACACGACGCTCTTCCGATCTCGAGGTTCNN	Well Adapter 18 Oligo A
Well_Adapter_A_19	TTCCCTACACGACGCTCTTCCGATCTCGTGACTGNN	Well Adapter 19 Oligo A
Well_Adapter_A_20	TTCCCTACACGACGCTCTTCCGATCTCTATCTATNN	Well Adapter 20 Oligo A
Well_Adapter_A_21	TTCCCTACACGACGCTCTTCCGATCTCTGTGGTANN	Well Adapter 21 Oligo A
Well_Adapter_A_22	TTCCCTACACGACGCTCTTCCGATCTGAAGGCAGNN	Well Adapter 22 Oligo A
Well_Adapter_A_23	TTCCCTACACGACGCTCTTCCGATCTGACAACGCNN	Well Adapter 23 Oligo A
Well_Adapter_A_24	TTCCCTACACGACGCTCTTCCGATCTGAGTGGGTNN	Well Adapter 24 Oligo A
Well_Adapter_A_25	TTCCCTACACGACGCTCTTCCGATCTGATCTTAANN	Well Adapter 25 Oligo A
Well_Adapter_A_26	TTCCCTACACGACGCTCTTCCGATCTGCTACCTGNN	Well Adapter 26 Oligo A
Well_Adapter_A_27	TTCCCTACACGACGCTCTTCCGATCTGGAGCGATNN	Well Adapter 27 Oligo A
Well_Adapter_A_28	TTCCCTACACGACGCTCTTCCGATCTGGCATTTGNN	Well Adapter 28 Oligo A
Well_Adapter_A_29	TTCCCTACACGACGCTCTTCCGATCTGGGATTCCNN	Well Adapter 29 Oligo A
Well_Adapter_A_30	TTCCCTACACGACGCTCTTCCGATCTGGGTAACGNN	Well Adapter 30 Oligo A
Well_Adapter_A_31	TTCCCTACACGACGCTCTTCCGATCTGGTTCTCANN	Well Adapter 31 Oligo A
Well_Adapter_A_32	TTCCCTACACGACGCTCTTCCGATCTGTAAGCCTNN	Well Adapter 32 Oligo A
Well_Adapter_A_33	TTCCCTACACGACGCTCTTCCGATCTGTCTGAGGNN	Well Adapter 33 Oligo A
Well_Adapter_A_34	TTCCCTACACGACGCTCTTCCGATCTTAACTGTTNN	Well Adapter 34 Oligo A
Well_Adapter_A_35	TTCCCTACACGACGCTCTTCCGATCTTATACGACNN	Well Adapter 35 Oligo A
Well_Adapter_A_36	TTCCCTACACGACGCTCTTCCGATCTTATGTCCCNN	Well Adapter 36 Oligo A
Well_Adapter_A_37	TTCCCTACACGACGCTCTTCCGATCTTCCAATTCNN	Well Adapter 37 Oligo A
Well_Adapter_A_38	TTCCCTACACGACGCTCTTCCGATCTTCCTTGCGNN	Well Adapter 38 Oligo A
Well_Adapter_A_39	TTCCCTACACGACGCTCTTCCGATCTTGGACCAGNN	Well Adapter 39 Oligo A
Well_Adapter_A_40	TTCCCTACACGACGCTCTTCCGATCTTGTTGATTNN	Well Adapter 40 Oligo A
Well_Adapter_A_41	TTCCCTACACGACGCTCTTCCGATCTAAACTACANN	Well Adapter 41 Oligo A
Well_Adapter_A_42	TTCCCTACACGACGCTCTTCCGATCTAAAGAAAGNN	Well Adapter 42 Oligo A
Well_Adapter_A_43	TTCCCTACACGACGCTCTTCCGATCTAAATAGCANN	Well Adapter 43 Oligo A
Well_Adapter_A_44	TTCCCTACACGACGCTCTTCCGATCTAACTCAGTNN	Well Adapter 44 Oligo A
Well_Adapter_A_45	TTCCCTACACGACGCTCTTCCGATCTAACTGCCTNN	Well Adapter 45 Oligo A
Well_Adapter_A_46	TTCCCTACACGACGCTCTTCCGATCTAAGAAGGTNN	Well Adapter 46 Oligo A
Well_Adapter_A_47	TTCCCTACACGACGCTCTTCCGATCTAAGGCGCTNN	Well Adapter 47 Oligo A
Well_Adapter_A_48	TTCCCTACACGACGCTCTTCCGATCTAAGTATTGNN	Well Adapter 48 Oligo A
Well_Adapter_A_49	TTCCCTACACGACGCTCTTCCGATCTAAGTTGTCNN	Well Adapter 49 Oligo A
Well_Adapter_A_50	TTCCCTACACGACGCTCTTCCGATCTAATATGACNN	Well Adapter 50 Oligo A
Well_Adapter_A_51	TTCCCTACACGACGCTCTTCCGATCTACAAAGATNN	Well Adapter 51 Oligo A
Well_Adapter_A_52	TTCCCTACACGACGCTCTTCCGATCTACAATCTTNN	Well Adapter 52 Oligo A
Well_Adapter_A_53	TTCCCTACACGACGCTCTTCCGATCTACCCATGCNN	Well Adapter 53 Oligo A
Well_Adapter_A_54	TTCCCTACACGACGCTCTTCCGATCTACCTTCCCNN	Well Adapter 54 Oligo A
Well_Adapter_A_55	TTCCCTACACGACGCTCTTCCGATCTACTCATACNN	Well Adapter 55 Oligo A
Well_Adapter_A_56	TTCCCTACACGACGCTCTTCCGATCTACTGGTCANN	Well Adapter 56 Oligo A
Well_Adapter_A_57	TTCCCTACACGACGCTCTTCCGATCTAGAAACCANN	Well Adapter 57 Oligo A
Well_Adapter_A_58	TTCCCTACACGACGCTCTTCCGATCTAGAAGCTTNN	Well Adapter 58 Oligo A
Well_Adapter_A_59	TTCCCTACACGACGCTCTTCCGATCTAGACCTCANN	Well Adapter 59 Oligo A
Well_Adapter_A_60	TTCCCTACACGACGCTCTTCCGATCTAGCAACGCNN	Well Adapter 60 Oligo A
Well_Adapter_A_61	TTCCCTACACGACGCTCTTCCGATCTAGCCATCTNN	Well Adapter 61 Oligo A
Well_Adapter_A_62	TTCCCTACACGACGCTCTTCCGATCTAGCGTGGTNN	Well Adapter 62 Oligo A
Well_Adapter_A_63	TTCCCTACACGACGCTCTTCCGATCTAGGTAAGCNN	Well Adapter 63 Oligo A
Well_Adapter_A_64	TTCCCTACACGACGCTCTTCCGATCTAGGTTCCCNN	Well Adapter 64 Oligo A
Well_Adapter_A_65	TTCCCTACACGACGCTCTTCCGATCTAGTAATGGNN	Well Adapter 65 Oligo A
Well_Adapter_A_66	TTCCCTACACGACGCTCTTCCGATCTAGTAGTTANN	Well Adapter 66 Oligo A
Well_Adapter_A_67	TTCCCTACACGACGCTCTTCCGATCTAGTCACAANN	Well Adapter 67 Oligo A
Well_Adapter_A_68	TTCCCTACACGACGCTCTTCCGATCTAGTCCGTGNN	Well Adapter 68 Oligo A
Well_Adapter_A_69	TTCCCTACACGACGCTCTTCCGATCTAGTGCTTCNN	Well Adapter 69 Oligo A
Well_Adapter_A_70	TTCCCTACACGACGCTCTTCCGATCTATAGATGTNN	Well Adapter 70 Oligo A
Well_Adapter_A_71	TTCCCTACACGACGCTCTTCCGATCTATCCCACCNN	Well Adapter 71 Oligo A
Well_Adapter_A_72	TTCCCTACACGACGCTCTTCCGATCTATCCTAGTNN	Well Adapter 72 Oligo A
Well_Adapter_A_73	TTCCCTACACGACGCTCTTCCGATCTATCGCGCTNN	Well Adapter 73 Oligo A
Well_Adapter_A_74	TTCCCTACACGACGCTCTTCCGATCTATTACCTTNN	Well Adapter 74 Oligo A
Well_Adapter_A_75	TTCCCTACACGACGCTCTTCCGATCTATTATTCGNN	Well Adapter 75 Oligo A
Well_Adapter_A_76	TTCCCTACACGACGCTCTTCCGATCTCAACGCAGNN	Well Adapter 76 Oligo A
Well_Adapter_A_77	TTCCCTACACGACGCTCTTCCGATCTCAAGGGTTNN	Well Adapter 77 Oligo A
Well_Adapter_A_78	TTCCCTACACGACGCTCTTCCGATCTCACAAGTANN	Well Adapter 78 Oligo A
Well_Adapter_A_79	TTCCCTACACGACGCTCTTCCGATCTCACTAACCNN	Well Adapter 79 Oligo A
Well_Adapter_A_80	TTCCCTACACGACGCTCTTCCGATCTCATTCATTNN	Well Adapter 80 Oligo A
Well_Adapter_A_81	TTCCCTACACGACGCTCTTCCGATCTCCATATGANN	Well Adapter 81 Oligo A
Well_Adapter_A_82	TTCCCTACACGACGCTCTTCCGATCTCCGTAGCTNN	Well Adapter 82 Oligo A
Well_Adapter_A_83	TTCCCTACACGACGCTCTTCCGATCTCCTTTGTCNN	Well Adapter 83 Oligo A
Well_Adapter_A_84	TTCCCTACACGACGCTCTTCCGATCTCGATCCAANN	Well Adapter 84 Oligo A
Well_Adapter_A_85	TTCCCTACACGACGCTCTTCCGATCTCGTGTGTTNN	Well Adapter 85 Oligo A
Well_Adapter_A_86	TTCCCTACACGACGCTCTTCCGATCTCTAGTAGGNN	Well Adapter 86 Oligo A
Well_Adapter_A_87	TTCCCTACACGACGCTCTTCCGATCTCTCAAACANN	Well Adapter 87 Oligo A
Well_Adapter_A_88	TTCCCTACACGACGCTCTTCCGATCTCTCTATAGNN	Well Adapter 88 Oligo A
Well_Adapter_A_89	TTCCCTACACGACGCTCTTCCGATCTCTGTTGTGNN	Well Adapter 89 Oligo A
Well_Adapter_A_90	TTCCCTACACGACGCTCTTCCGATCTCTGTTTCCNN	Well Adapter 90 Oligo A
Well_Adapter_A_91	TTCCCTACACGACGCTCTTCCGATCTGAATCCCANN	Well Adapter 91 Oligo A
Well_Adapter_A_92	TTCCCTACACGACGCTCTTCCGATCTGAGTGTACNN	Well Adapter 92 Oligo A
Well_Adapter_A_93	TTCCCTACACGACGCTCTTCCGATCTGATACGCANN	Well Adapter 93 Oligo A
Well_Adapter_A_94	TTCCCTACACGACGCTCTTCCGATCTGATGTGGCNN	Well Adapter 94 Oligo A
Well_Adapter_A_95	TTCCCTACACGACGCTCTTCCGATCTGCAAACTGNN	Well Adapter 95 Oligo A
Well_Adapter_A_96	TTCCCTACACGACGCTCTTCCGATCTGCCAACATNN	Well Adapter 96 Oligo A
Well_Adapter_B_1	/5Phos/AGGCTATAGAGATCGGAAGAGCGTCGTGTAGGGAAAGAG/3Phos	Well Adapter 1 Oligo B
Well_Adapter_B_2	/5Phos/GCCTCTATGAGATCGGAAGAGCGTCGTGTAGGGAAAGAG/3Phos	Well Adapter 2 Oligo B
Well_Adapter_B_3	/5Phos/AGGATAGGGAGATCGGAAGAGCGTCGTGTAGGGAAAGAG/3Phos	Well Adapter 3 Oligo B
Well_Adapter_B_4	/5Phos/TCAGAGCCGAGATCGGAAGAGCGTCGTGTAGGGAAAGAG/3Phos	Well Adapter 4 Oligo B
Well_Adapter_B_5	/5Phos/TTTCATCTGAGATCGGAAGAGCGTCGTGTAGGGAAAGAG/3Phos	Well Adapter 5 Oligo B
Well_Adapter_B_6	/5Phos/TATTTGCTGAGATCGGAAGAGCGTCGTGTAGGGAAAGAG/3Phos	Well Adapter 6 Oligo B
Well_Adapter_B_7	/5Phos/GGCAAGCTGAGATCGGAAGAGCGTCGTGTAGGGAAAGAG/3Phos	Well Adapter 7 Oligo B
Well_Adapter_B_8	/5Phos/TACACCCTGAGATCGGAAGAGCGTCGTGTAGGGAAAGAG/3Phos	Well Adapter 8 Oligo B
Well_Adapter_B_9	/5Phos/GCCTTCATGAGATCGGAAGAGCGTCGTGTAGGGAAAGAG/3Phos	Well Adapter 9 Oligo B
Well_Adapter_B_10	/5Phos/AATGCCATGAGATCGGAAGAGCGTCGTGTAGGGAAAGAG/3Phos	Well Adapter 10 Oligo B
Well_Adapter_B_11	/5Phos/TCCGGAATGAGATCGGAAGAGCGTCGTGTAGGGAAAGAG/3Phos	Well Adapter 11 Oligo B
Well_Adapter_B_12	/5Phos/TGTACAATGAGATCGGAAGAGCGTCGTGTAGGGAAAGAG/3Phos	Well Adapter 12 Oligo B
Well_Adapter_B_13	/5Phos/TGGAGGTGGAGATCGGAAGAGCGTCGTGTAGGGAAAGAG/3Phos	Well Adapter 13 Oligo B
Well_Adapter_B_14	/5Phos/CAAGACTGGAGATCGGAAGAGCGTCGTGTAGGGAAAGAG/3Phos	Well Adapter 14 Oligo B
Well_Adapter_B_15	/5Phos/TTCAGTGGAGATCGGAAGAGCGTCGTGTAGGGAAAGAG/3Phos/	Well Adapter 15 Oligo B
Well_Adapter_B_16	/5Phos/GATGTCGGAGATCGGAAGAGCGTCGTGTAGGGAAAGAG/3Phos/	Well Adapter 16 Oligo B
Well_Adapter_B_17	/5Phos/AAATAAGGAGATCGGAAGAGCGTCGTGTAGGGAAAGAG/3Phos/	Well Adapter 17 Oligo B
Well_Adapter_B_18	/5Phos/GAACCTCGAGATCGGAAGAGCGTCGTGTAGGGAAAGAG/3Phos/	Well Adapter 18 Oligo B
Well_Adapter_B_19	/5Phos/CAGTCACGAGATCGGAAGAGCGTCGTGTAGGGAAAGAG/3Phos/	Well Adapter 19 Oligo B
Well_Adapter_B_20	/5Phos/ATAGATAGAGATCGGAAGAGCGTCGTGTAGGGAAAGAG/3Phos/	Well Adapter 20 Oligo B
Well_Adapter_B_21	/5Phos/TACCACAGAGATCGGAAGAGCGTCGTGTAGGGAAAGAG/3Phos/	Well Adapter 21 Oligo B
Well_Adapter_B_22	/5Phos/CTGCCTTCAGATCGGAAGAGCGTCGTGTAGGGAAAGAG/3Phos/	Well Adapter 22 Oligo B
Well_Adapter_B_23	/5Phos/GCGTTGTCAGATCGGAAGAGCGTCGTGTAGGGAAAGAG/3Phos/	Well Adapter 23 Oligo B
Well_Adapter_B_24	/5Phos/ACCCACTCAGATCGGAAGAGCGTCGTGTAGGGAAAGAG/3Phos/	Well Adapter 24 Oligo B
Well_Adapter_B_25	/5Phos/TTAAGATCAGATCGGAAGAGCGTCGTGTAGGGAAAGAG/3Phos/	Well Adapter 25 Oligo B
Well_Adapter_B_26	/5Phos/CAGGTAGCAGATCGGAAGAGCGTCGTGTAGGGAAAGAG/3Phos/	Well Adapter 26 Oligo B
Well_Adapter_B_27	/5Phos/ATCGCTCCAGATCGGAAGAGCGTCGTGTAGGGAAAGAG/3Phos/	Well Adapter 27 Oligo B
Well_Adapter_B_28	/5Phos/CAAATGCCAGATCGGAAGAGCGTCGTGTAGGGAAAGAG/3Phos/	Well Adapter 28 Oligo B
Well_Adapter_B_29	/5Phos/GGAATCCCAGATCGGAAGAGCGTCGTGTAGGGAAAGAG/3Phos/	Well Adapter 29 Oligo B
Well_Adapter_B_30	/5Phos/CGTTACCCAGATCGGAAGAGCGTCGTGTAGGGAAAGAG/3Phos/	Well Adapter 30 Oligo B
Well_Adapter_B_31	/5Phos/TGAGAACCAGATCGGAAGAGCGTCGTGTAGGGAAAGAG/3Phos/	Well Adapter 31 Oligo B
Well_Adapter_B_32	/5Phos/AGGCTTACAGATCGGAAGAGCGTCGTGTAGGGAAAGAG/3Phos/	Well Adapter 32 Oligo B
Well_Adapter_B_33	/5Phos/CCTCAGACAGATCGGAAGAGCGTCGTGTAGGGAAAGAG/3Phos/	Well Adapter 33 Oligo B
Well_Adapter_B_34	/5Phos/AACAGTTAAGATCGGAAGAGCGTCGTGTAGGGAAAGAG/3Phos/	Well Adapter 34 Oligo B
Well_Adapter_B_35	/5Phos/GTCGTATAAGATCGGAAGAGCGTCGTGTAGGGAAAGAG/3Phos/	Well Adapter 35 Oligo B
Well_Adapter_B_36	/5Phos/GGGACATAAGATCGGAAGAGCGTCGTGTAGGGAAAGAG/3Phos/	Well Adapter 36 Oligo B
Well_Adapter_B_37	/5Phos/GAATTGGAAGATCGGAAGAGCGTCGTGTAGGGAAAGAG/3Phos/	Well Adapter 37 Oligo B
Well_Adapter_B_38	/5Phos/CGCAAGGAAGATCGGAAGAGCGTCGTGTAGGGAAAGAG/3Phos/	Well Adapter 38 Oligo B
Well_Adapter_B_39	/5Phos/CTGGTCCAAGATCGGAAGAGCGTCGTGTAGGGAAAGAG/3Phos/	Well Adapter 39 Oligo B
Well_Adapter_B_40	/5Phos/AATCAACAAGATCGGAAGAGCGTCGTGTAGGGAAAGAG/3Phos/	Well Adapter 40 Oligo B
Well_Adapter_B_41	/5Phos/TGTAGTTTAGATCGGAAGAGCGTCGTGTAGGGAAAGAG/3Phos/	Well Adapter 41 Oligo B
Well_Adapter_B_42	/5Phos/CTTTCTTTAGATCGGAAGAGCGTCGTGTAGGGAAAGAG/3Phos/	Well Adapter 42 Oligo B
Well_Adapter_B_43	/5Phos/TGCTATTTAGATCGGAAGAGCGTCGTGTAGGGAAAGAG/3Phos/	Well Adapter 43 Oligo B
Well_Adapter_B_44	/5Phos/ACTGAGTTAGATCGGAAGAGCGTCGTGTAGGGAAAGAG/3Phos/	Well Adapter 44 Oligo B
Well_Adapter_B_45	/5Phos/AGGCAGTTAGATCGGAAGAGCGTCGTGTAGGGAAAGAG/3Phos/	Well Adapter 45 Oligo B
Well_Adapter_B_46	/5Phos/ACCTTCTTAGATCGGAAGAGCGTCGTGTAGGGAAAGAG/3Phos/	Well Adapter 46 Oligo B
Well_Adapter_B_47	/5Phos/AGCGCCTTAGATCGGAAGAGCGTCGTGTAGGGAAAGAG/3Phos/	Well Adapter 47 Oligo B
Well_Adapter_B_48	/5Phos/CAATACTTAGATCGGAAGAGCGTCGTGTAGGGAAAGAG/3Phos/	Well Adapter 48 Oligo B
Well_Adapter_B_49	/5Phos/GACAACTTAGATCGGAAGAGCGTCGTGTAGGGAAAGAG/3Phos/	Well Adapter 49 Oligo B
Well_Adapter_B_50	/5Phos/GTCATATTAGATCGGAAGAGCGTCGTGTAGGGAAAGAG/3Phos/	Well Adapter 50 Oligo B
Well_Adapter_B_51	/5Phos/ATCTTTGTAGATCGGAAGAGCGTCGTGTAGGGAAAGAG/3Phos/	Well Adapter 51 Oligo B
Well_Adapter_B_52	/5Phos/AAGATTGTAGATCGGAAGAGCGTCGTGTAGGGAAAGAG/3Phos/	Well Adapter 52 Oligo B
Well_Adapter_B_53	/5Phos/GCATGGGTAGATCGGAAGAGCGTCGTGTAGGGAAAGAG/3Phos/	Well Adapter 53 Oligo B
Well_Adapter_B_54	/5Phos/GGGAAGGTAGATCGGAAGAGCGTCGTGTAGGGAAAGAG/3Phos/	Well Adapter 54 Oligo B
Well_Adapter_B_55	/5Phos/GTATGAGTAGATCGGAAGAGCGTCGTGTAGGGAAAGAG/3Phos/	Well Adapter 55 Oligo B
Well_Adapter_B_56	/5Phos/TGACCAGTAGATCGGAAGAGCGTCGTGTAGGGAAAGAG/3Phos/	Well Adapter 56 Oligo B
Well_Adapter_B_57	/5Phos/TGGTTTCTAGATCGGAAGAGCGTCGTGTAGGGAAAGAG/3Phos/	Well Adapter 57 Oligo B
Well_Adapter_B_58	/5Phos/AAGCTTCTAGATCGGAAGAGCGTCGTGTAGGGAAAGAG/3Phos/	Well Adapter 58 Oligo B
Well_Adapter_B_59	/5Phos/TGAGGTCTAGATCGGAAGAGCGTCGTGTAGGGAAAGAG/3Phos/	Well Adapter 59 Oligo B
Well_Adapter_B_60	/5Phos/GCGTTGCTAGATCGGAAGAGCGTCGTGTAGGGAAAGAG/3Phos/	Well Adapter 60 Oligo B
Well_Adapter_B_61	/5Phos/AGATGGCTAGATCGGAAGAGCGTCGTGTAGGGAAAGAG/3Phos/	Well Adapter 61 Oligo B
Well_Adapter_B_62	/5Phos/ACCACGCTAGATCGGAAGAGCGTCGTGTAGGGAAAGAG/3Phos/	Well Adapter 62 Oligo B
Well_Adapter_B_63	/5Phos/GCTTACCTAGATCGGAAGAGCGTCGTGTAGGGAAAGAG/3Phos/	Well Adapter 63 Oligo B
Well_Adapter_B_64	/5Phos/GGGAACCTAGATCGGAAGAGCGTCGTGTAGGGAAAGAG/3Phos/	Well Adapter 64 Oligo B
Well_Adapter_B_65	/5Phos/CCATTACTAGATCGGAAGAGCGTCGTGTAGGGAAAGAG/3Phos/	Well Adapter 65 Oligo B
Well_Adapter_B_66	/5Phos/TAACTACTAGATCGGAAGAGCGTCGTGTAGGGAAAGAG/3Phos/	Well Adapter 66 Oligo B
Well_Adapter_B_67	/5Phos/TTGTGACTAGATCGGAAGAGCGTCGTGTAGGGAAAGAG/3Phos/	Well Adapter 67 Oligo B
Well_Adapter_B_68	/5Phos/CACGGACTAGATCGGAAGAGCGTCGTGTAGGGAAAGAG/3Phos/	Well Adapter 68 Oligo B
Well_Adapter_B_69	/5Phos/GAAGCACTAGATCGGAAGAGCGTCGTGTAGGGAAAGAG/3Phos/	Well Adapter 69 Oligo B
Well_Adapter_B_70	/5Phos/ACATCTATAGATCGGAAGAGCGTCGTGTAGGGAAAGAG/3Phos/	Well Adapter 70 Oligo B
Well_Adapter_B_71	/5Phos/GGTGGGATAGATCGGAAGAGCGTCGTGTAGGGAAAGAG/3Phos/	Well Adapter 71 Oligo B
Well_Adapter_B_72	/5Phos/ACTAGGATAGATCGGAAGAGCGTCGTGTAGGGAAAGAG/3Phos/	Well Adapter 72 Oligo B
Well_Adapter_B_73	/5Phos/AGCGCGATAGATCGGAAGAGCGTCGTGTAGGGAAAGAG/3Phos/	Well Adapter 73 Oligo B
Well_Adapter_B_74	/5Phos/AAGGTAATAGATCGGAAGAGCGTCGTGTAGGGAAAGAG/3Phos/	Well Adapter 74 Oligo B
Well_Adapter_B_75	/5Phos/CGAATAATAGATCGGAAGAGCGTCGTGTAGGGAAAGAG/3Phos/	Well Adapter 75 Oligo B
Well_Adapter_B_76	/5Phos/CTGCGTTGAGATCGGAAGAGCGTCGTGTAGGGAAAGAG/3Phos/	Well Adapter 76 Oligo B
Well_Adapter_B_77	/5Phos/AACCCTTGAGATCGGAAGAGCGTCGTGTAGGGAAAGAG/3Phos/	Well Adapter 77 Oligo B
Well_Adapter_B_78	/5Phos/TACTTGTGAGATCGGAAGAGCGTCGTGTAGGGAAAGAG/3Phos/	Well Adapter 78 Oligo B
Well_Adapter_B_79	/5Phos/GGTTAGTGAGATCGGAAGAGCGTCGTGTAGGGAAAGAG/3Phos/	Well Adapter 79 Oligo B
Well_Adapter_B_80	/5Phos/AATGAATGAGATCGGAAGAGCGTCGTGTAGGGAAAGAG/3Phos/	Well Adapter 80 Oligo B
Well_Adapter_B_81	/5Phos/TCATATGGAGATCGGAAGAGCGTCGTGTAGGGAAAGAG/3Phos/	Well Adapter 81 Oligo B
Well_Adapter_B_82	/5Phos/AGCTACGGAGATCGGAAGAGCGTCGTGTAGGGAAAGAG/3Phos/	Well Adapter 82 Oligo B
Well_Adapter_B_83	/5Phos/GACAAAGGAGATCGGAAGAGCGTCGTGTAGGGAAAGAG/3Phos/	Well Adapter 83 Oligo B
Well_Adapter_B_84	/5Phos/TTGGATCGAGATCGGAAGAGCGTCGTGTAGGGAAAGAG/3Phos/	Well Adapter 84 Oligo B
Well_Adapter_B_85	/5Phos/AACACACGAGATCGGAAGAGCGTCGTGTAGGGAAAGAG/3Phos/	Well Adapter 85 Oligo B
Well_Adapter_B_86	/5Phos/CCTACTAGAGATCGGAAGAGCGTCGTGTAGGGAAAGAG/3Phos/	Well Adapter 86 Oligo B
Well_Adapter_B_87	/5Phos/TGTTTGAGAGATCGGAAGAGCGTCGTGTAGGGAAAGAG/3Phos/	Well Adapter 87 Oligo B
Well_Adapter_B_88	/5Phos/CTATAGAGAGATCGGAAGAGCGTCGTGTAGGGAAAGAG/3Phos/	Well Adapter 88 Oligo B
Well_Adapter_B_89	/5Phos/CACAACAGAGATCGGAAGAGCGTCGTGTAGGGAAAGAG/3Phos/	Well Adapter 89 Oligo B
Well_Adapter_B_90	/5Phos/GGAAACAGAGATCGGAAGAGCGTCGTGTAGGGAAAGAG/3Phos/	Well Adapter 90 Oligo B
Well_Adapter_B_91	/5Phos/TGGGATTCAGATCGGAAGAGCGTCGTGTAGGGAAAGAG/3Phos/	Well Adapter 91 Oligo B
Well_Adapter_B_92	/5Phos/GTACACTCAGATCGGAAGAGCGTCGTGTAGGGAAAGAG/3Phos/	Well Adapter 92 Oligo B
Well_Adapter_B_93	/5Phos/TGCGTATCAGATCGGAAGAGCGTCGTGTAGGGAAAGAG/3Phos/	Well Adapter 93 Oligo B
Well_Adapter_B_94	/5Phos/GCCACATCAGATCGGAAGAGCGTCGTGTAGGGAAAGAG/3Phos/	Well Adapter 94 Oligo B
Well_Adapter_B_95	/5Phos/CAGTTTGCAGATCGGAAGAGCGTCGTGTAGGGAAAGAG/3Phos/	Well Adapter 95 Oligo B
Well_Adapter_B_96	/5Phos/ATGTTGGCAGATCGGAAGAGCGTCGTGTAGGGAAAGAG/3Phos/	Well Adapter 96 Oligo B
Plate_Adapter_1	GACGTGTGCTCTTCCGATCTATGATATAGCCTGGTTGAACTGCTGATCTTCGG	Reverse Primer - Plate Adapter 1
Plate_Adapter_2	GACGTGTGCTCTTCCGATCTATGAATAGAGGCGGTTGAACTGCTGATCTTCGG	Reverse Primer - Plate Adapter 2
Plate_Adapter_3	GACGTGTGCTCTTCCGATCTATGACCTATCCTGGTTGAACTGCTGATCTTCGG	Reverse Primer - Plate Adapter 3
Plate_Adapter_4	GACGTGTGCTCTTCCGATCTATGAGGCTCTGAGGTTGAACTGCTGATCTTCGG	Reverse Primer - Plate Adapter 4
Plate_Adapter_5	GACGTGTGCTCTTCCGATCTATGAAGATGAAAGGTTGAACTGCTGATCTTCGG	Reverse Primer - Plate Adapter 5
Plate_Adapter_6	GACGTGTGCTCTTCCGATCTATGAAGCAAATAGGTTGAACTGCTGATCTTCGG	Reverse Primer - Plate Adapter 6
Plate_Adapter_7	GACGTGTGCTCTTCCGATCTATGAAGCTTGCCGGTTGAACTGCTGATCTTCGG	Reverse Primer - Plate Adapter 7
Plate_Adapter_8	GACGTGTGCTCTTCCGATCTATGAAGGGTGTAGGTTGAACTGCTGATCTTCGG	Reverse Primer - Plate Adapter 8
Plate_Adapter_9	GACGTGTGCTCTTCCGATCTATGAATGAAGGCGGTTGAACTGCTGATCTTCGG	Reverse Primer - Plate Adapter 9
Plate_Adapter_10	GACGTGTGCTCTTCCGATCTATGAATGGCATTGGTTGAACTGCTGATCTTCGG	Reverse Primer - Plate Adapter 10
Plate_Adapter_11	GACGTGTGCTCTTCCGATCTATGAATTCCGGAGGTTGAACTGCTGATCTTCGG	Reverse Primer - Plate Adapter 11
Plate_Adapter_12	GACGTGTGCTCTTCCGATCTATGAATTGTACAGGTTGAACTGCTGATCTTCGG	Reverse Primer - Plate Adapter 12
Plate_Adapter_13	GACGTGTGCTCTTCCGATCTATGACACCTCCAGGTTGAACTGCTGATCTTCGG	Reverse Primer - Plate Adapter 13
Plate_Adapter_14	GACGTGTGCTCTTCCGATCTATGACAGTCTTGGGTTGAACTGCTGATCTTCGG	Reverse Primer - Plate Adapter 14
Plate_Adapter_15	GACGTGTGCTCTTCCGATCTATGACCACTGAAGGTTGAACTGCTGATCTTCGG	Reverse Primer - Plate Adapter 15
Plate_Adapter_16	GACGTGTGCTCTTCCGATCTATGACCGACATCGGTTGAACTGCTGATCTTCGG	Reverse Primer - Plate Adapter 16
Plate_Adapter_17	GACGTGTGCTCTTCCGATCTATGACCTTATTTGGTTGAACTGCTGATCTTCGG	Reverse Primer - Plate Adapter 17
Plate_Adapter_18	GACGTGTGCTCTTCCGATCTATGACGAGGTTCGGTTGAACTGCTGATCTTCGG	Reverse Primer - Plate Adapter 18
Plate_Adapter_19	GACGTGTGCTCTTCCGATCTATGACGTGACTGGGTTGAACTGCTGATCTTCGG	Reverse Primer - Plate Adapter 19
Plate_Adapter_20	GACGTGTGCTCTTCCGATCTATGACTATCTATGGTTGAACTGCTGATCTTCGG	Reverse Primer - Plate Adapter 20
Plate_Adapter_21	GACGTGTGCTCTTCCGATCTATGACTGTGGTAGGTTGAACTGCTGATCTTCGG	Reverse Primer - Plate Adapter 21
Plate_Adapter_22	GACGTGTGCTCTTCCGATCTATGAGAAGGCAGGGTTGAACTGCTGATCTTCGG	Reverse Primer - Plate Adapter 22
Plate_Adapter_23	GACGTGTGCTCTTCCGATCTATGAGACAACGCGGTTGAACTGCTGATCTTCGG	Reverse Primer - Plate Adapter 23
Plate_Adapter_24	GACGTGTGCTCTTCCGATCTATGAGAGTGGGTGGTTGAACTGCTGATCTTCGG	Reverse Primer - Plate Adapter 24
Plate_Adapter_25	GACGTGTGCTCTTCCGATCTATGAGATCTTAAGGTTGAACTGCTGATCTTCGG	Reverse Primer - Plate Adapter 25
Plate_Adapter_26	GACGTGTGCTCTTCCGATCTATGAGCTACCTGGGTTGAACTGCTGATCTTCGG	Reverse Primer - Plate Adapter 26
Plate_Adapter_27	GACGTGTGCTCTTCCGATCTATGAGGAGCGATGGTTGAACTGCTGATCTTCGG	Reverse Primer - Plate Adapter 27
Plate_Adapter_28	GACGTGTGCTCTTCCGATCTATGAGGCATTTGGGTTGAACTGCTGATCTTCGG	Reverse Primer - Plate Adapter 28
Plate_Adapter_29	GACGTGTGCTCTTCCGATCTATGAGGGATTCCGGTTGAACTGCTGATCTTCGG	Reverse Primer - Plate Adapter 29
Plate_Adapter_30	GACGTGTGCTCTTCCGATCTATGAGGGTAACGGGTTGAACTGCTGATCTTCGG	Reverse Primer - Plate Adapter 30
Plate_Adapter_31	GACGTGTGCTCTTCCGATCTATGAGGTTCTCAGGTTGAACTGCTGATCTTCGG	Reverse Primer - Plate Adapter 31
Plate_Adapter_32	GACGTGTGCTCTTCCGATCTATGAGTAAGCCTGGTTGAACTGCTGATCTTCGG	Reverse Primer - Plate Adapter 32
Plate_Adapter_33	GACGTGTGCTCTTCCGATCTATGAGTCTGAGGGGTTGAACTGCTGATCTTCGG	Reverse Primer - Plate Adapter 33
Plate_Adapter_34	GACGTGTGCTCTTCCGATCTATGATAACTGTTGGTTGAACTGCTGATCTTCGG	Reverse Primer - Plate Adapter 34
Plate_Adapter_35	GACGTGTGCTCTTCCGATCTATGATATACGACGGTTGAACTGCTGATCTTCGG	Reverse Primer - Plate Adapter 35
Plate_Adapter_36	GACGTGTGCTCTTCCGATCTATGATATGTCCCGGTTGAACTGCTGATCTTCGG	Reverse Primer - Plate Adapter 36
Plate_Adapter_37	GACGTGTGCTCTTCCGATCTATGATCCAATTCGGTTGAACTGCTGATCTTCGG	Reverse Primer - Plate Adapter 37
Plate_Adapter_38	GACGTGTGCTCTTCCGATCTATGATCCTTGCGGGTTGAACTGCTGATCTTCGG	Reverse Primer - Plate Adapter 38
Plate_Adapter_39	GACGTGTGCTCTTCCGATCTATGATGGACCAGGGTTGAACTGCTGATCTTCGG	Reverse Primer - Plate Adapter 39
Plate_Adapter_40	GACGTGTGCTCTTCCGATCTATGATGTTGATTGGTTGAACTGCTGATCTTCGG	Reverse Primer - Plate Adapter 40
Plate_Adapter_41	GACGTGTGCTCTTCCGATCTATGAAAACTACAGGTTGAACTGCTGATCTTCGG	Reverse Primer - Plate Adapter 41
Plate_Adapter_42	GACGTGTGCTCTTCCGATCTATGAAAAGAAAGGGTTGAACTGCTGATCTTCGG	Reverse Primer - Plate Adapter 42
Plate_Adapter_43	GACGTGTGCTCTTCCGATCTATGAAAATAGCAGGTTGAACTGCTGATCTTCGG	Reverse Primer - Plate Adapter 43
Plate_Adapter_44	GACGTGTGCTCTTCCGATCTATGAAACTCAGTGGTTGAACTGCTGATCTTCGG	Reverse Primer - Plate Adapter 44
Plate_Adapter_45	GACGTGTGCTCTTCCGATCTATGAAACTGCCTGGTTGAACTGCTGATCTTCGG	Reverse Primer - Plate Adapter 45
Plate_Adapter_46	GACGTGTGCTCTTCCGATCTATGAAAGAAGGTGGTTGAACTGCTGATCTTCGG	Reverse Primer - Plate Adapter 46
Plate_Adapter_47	GACGTGTGCTCTTCCGATCTATGAAAGGCGCTGGTTGAACTGCTGATCTTCGG	Reverse Primer - Plate Adapter 47
Plate_Adapter_48	GACGTGTGCTCTTCCGATCTATGAAAGTATTGGGTTGAACTGCTGATCTTCGG	Reverse Primer - Plate Adapter 48
Plate_Adapter_49	GACGTGTGCTCTTCCGATCTATGAAAGTTGTCGGTTGAACTGCTGATCTTCGG	Reverse Primer - Plate Adapter 49
Plate_Adapter_50	GACGTGTGCTCTTCCGATCTATGAAATATGACGGTTGAACTGCTGATCTTCGG	Reverse Primer - Plate Adapter 50
Plate_Adapter_51	GACGTGTGCTCTTCCGATCTATGAACAAAGATGGTTGAACTGCTGATCTTCGG	Reverse Primer - Plate Adapter 51
Plate_Adapter_52	GACGTGTGCTCTTCCGATCTATGAACAATCTTGGTTGAACTGCTGATCTTCGG	Reverse Primer - Plate Adapter 52
Plate_Adapter_53	GACGTGTGCTCTTCCGATCTATGAACCCATGCGGTTGAACTGCTGATCTTCGG	Reverse Primer - Plate Adapter 53
Plate_Adapter_54	GACGTGTGCTCTTCCGATCTATGAACCTTCCCGGTTGAACTGCTGATCTTCGG	Reverse Primer - Plate Adapter 54
Plate_Adapter_55	GACGTGTGCTCTTCCGATCTATGAACTCATACGGTTGAACTGCTGATCTTCGG	Reverse Primer - Plate Adapter 55
Plate_Adapter_56	GACGTGTGCTCTTCCGATCTATGAACTGGTCAGGTTGAACTGCTGATCTTCGG	Reverse Primer - Plate Adapter 56
Plate_Adapter_57	GACGTGTGCTCTTCCGATCTATGAAGAAACCAGGTTGAACTGCTGATCTTCGG	Reverse Primer - Plate Adapter 57
Plate_Adapter_58	GACGTGTGCTCTTCCGATCTATGAAGAAGCTTGGTTGAACTGCTGATCTTCGG	Reverse Primer - Plate Adapter 58
Plate_Adapter_59	GACGTGTGCTCTTCCGATCTATGAAGACCTCAGGTTGAACTGCTGATCTTCGG	Reverse Primer - Plate Adapter 59
IL_Direct_Seq_Universal_F	ACACGTATACACTCTTTCCCTACACGACGCTCTTCC	Forward Primer for PCR 1
IL_Direct_Seq_FLOWCELL_F	AATGATACGGCGACCACCGAGATCTACACGTATACACTCTTTCCCTACAC	Forward Primer for PCR 2
IL_Direct_Seq_FLOWCELL_R	CAAGCAGAAGACGGCATACGAGATTAGCTCACGTGACTGGAGTTCAGACGTGTGCTC	Reverse Primer for PCR 2
228450 F	TGGAGGTCTAGCGTTAGGGA	Randomized well validation primers - Figure 4
649286 R	TATTGACTAAGAGATCTCGC	Randomized well validation primers - Figure 4
780818 R	GTCCAAGCTCCGTTCGTAGA	Randomized well validation primers - Figure 4
1263614 F	CGTGACTTGCACCTACAGAGA	Randomized well validation primers - Figure 4
1380617 F	TGCCACTGAGAGCCCTGATA	Randomized well validation primers - Figure 4
1564546 F	ACCTTTTCCCCAACCTTCTT	Randomized well validation primers - Figure 4
1858325 F	ACTCTCATATTGGTGCTTTCTCT	Randomized well validation primers - Figure 4
1893370 F	TGCCTCTCTGACGAAGACTTG	Randomized well validation primers - Figure 4
1957909 F	AATAGTTTCCCTTTAAAGACC	Randomized well validation primers - Figure 4
1981795 R	TGCTTTTGGTAGATCAACAACAG	Randomized well validation primers - Figure 4
1990318 R	AACAGGCGATCTATTTGCAA	Randomized well validation primers - Figure 4
1991319 F	GGTTTTGATGCATCTGTTCCTGT	Randomized well validation primers - Figure 4
104869_new_R	AGTTGTGTTGCGGTCGATCA	Essential gene KO validation primers - S3
312590_new_R	TCGTTTTTCGATAGTCTTTTCT	Essential gene KO validation primers - S3
313907_new_R	TTGTGTCACATCAGTGTCTG	Essential gene KO validation primers - S3
398159_new_R	ACCATGATCAACGTGTCCCA	Essential gene KO validation primers - S3
400958_new_R	TGCTAGCCGTGAACAATCTGA	Essential gene KO validation primers - S3
1047793_new_F	GGTCTTGCTGAGGTTGGTCA	Essential gene KO validation primers - S3
1176518_new_F	GGAAAACGGTATGAACATCCCG	Essential gene KO validation primers - S3
1329720_new_R	AGCGTAATCAAGAGCAGCAGT	Essential gene KO validation primers - S3
1384281_new_F	TCTCAACTTGTCTAAGGTTGTC	Essential gene KO validation primers - S3
1773804_new_F	ATCAGTAGCCAAGCGTTCCC	Essential gene KO validation primers - S3
1987442_new_R	GGTCTCGATAAAGCGTCAGC	Essential gene KO validation primers - S3
Tn Primer F1	CGTTAGCCATGAGGGTTTAGTTCG	Transposon primer for validation PCR
