# Supplementary material for: A group B Streptococcus indexed transposon mutant library to accelerate genetic research on an important perinatal pathogen
Source: Microbiol Spectr. 2023 Nov 7;11(6):e02046-23. doi: 10.1128/spectrum.02046-23 (PMC10714824; doi:10.1128/spectrum.02046-23)
Supplement: Suppl. Data 2 — Indexed library details. [file spectrum.02046-23-s0002.xlsx]

## Sheet: Sheet1
SD2: Complete library insertions and metrics
Mutant Number	Library Plate Number	BEI Item Number	Library Well	BEI Plate Barcode	BEI Well Barcode	TAcoordinate	LocusTag	Old Locus Tag	GeneEnd5	GeneEnd3	GeneStrand	Gene Annotation	TA position %	Confidence	WellMappedTotal	CoordinateTotal	SeqRank	F or R mapped	SeqLength
1	1	NR-59478	A1	TS01964855	432761306	1469664	SAK_RS07455	SAK_1482	1471144	1468757	R	accessory Sec system translocase SecA2	0.620025	1	32720	32720	1	F	17
2	1	NR-59478	B1	TS01964855	432761307	109245	SAK_RS00735	SAK_0149	108403	109650	F	GntR family transcriptional regulator	0.675221	1	55923	55923	1	R	17
3	1	NR-59478	C1	TS01964855	432761308	1946284	SAK_RS09815	SAK_1949	1946553	1945603	R	hypothetical protein	0.283158	1	58	58	1	F	16
4	1	NR-59478	D1	TS01964855	432761309	1854014	SAK_RS09355	SAK_1858	1853911	1854864	F	peptidase S66	0.10808	1	2026	2026	1	R	17
5	1	NR-59478	E1	TS01964855	432761310	1720910	SAK_RS08710	SAK_1732	1720089	1722509	F	helicase	0.339256	1	18530	18530	1	R	17
6	1	NR-59478	F1	TS01964855	432761311	711087	IG_SAK_RS03870	IG_SAK_RS03870	711067	711447	F		0.0526316	1	94297	94297	1	F	17
7	1	NR-59478	G1	TS01964855	432761312	1641418	IG_SAK_RS08320	IG_SAK_RS08320	1640820	1642474	F		0.361548	1	100727	100727	1	R	17
8	1	NR-59478	H1	TS01964855	432761313	210734	SAK_RS01215	SAK_0247	210110	210754	F	haloacid dehalogenase	0.968944	1	17015	17015	1	R	16
9	1	NR-59478	A2	TS01964855	432761314	66049	IG_SAK_RS00410	IG_SAK_RS00410	65941	66091	F		0.72	1	16435	16435	1	R	16
10	1	NR-59478	B2	TS01964855	432761315	1597818	SAK_RS08090	SAK_1604	1599133	1597781	R	hypothetical protein	0.972633	1	15644	15644	1	F	16
11	1	NR-59478	C2	TS01964855	432761316	96166	IG_SAK_RS00625	IG_SAK_RS00625	96162	96171	F		0.444444	0.851429	175	149	1	R	16
12	1	NR-59478	D2	TS01964855	432761317	1541816	SAK_RS07790	SAK_1546	1542682	1541300	R	quinolone resistance protein NorB	0.626628	1	190108	190108	1	F	16
13	1	NR-59478	E2	TS01964855	432761318	2025820	SAK_RS10230	SAK_2033	2026604	2025345	R	damage-inducible protein A	0.622716	1	23143	23143	1	F	16
14	1	NR-59478	F2	TS01964855	432761319	1806522	SAK_RS09145	SAK_1816	1807096	1805741	R	membrane protein	0.423616	1	14260	14260	1	F	17
15	1	NR-59478	G2	TS01964855	432761320	1768086	SAK_RS08930	SAK_1774	1768231	1767695	R	hypothetical protein	0.270522	1	23742	23742	1	F	17
16	1	NR-59478	H2	TS01964855	432761321	501734	SAK_RS02785	SAK_0559	501190	502296	F	23S rRNA (adenine(2503)-C(2))-methyltransferase RlmN	0.491863	1	182794	182794	1	R	16
17	1	NR-59478	A3	TS01964855	432761322	1708253	SAK_RS08640	SAK_1718	1708921	1708250	R	membrane protein	0.995529	1	6953	6953	1	F	16
18	1	NR-59478	B3	TS01964855	432761323	2119735	SAK_RS10720	SAK_2128	2119225	2119983	F	membrane protein	0.672823	1	129100	129100	1	R	17
19	1	NR-59478	C3	TS01964855	432761324	2037611	SAK_RS10280	SAK_2044	2037860	2036988	R	membrane protein	0.28555	1	167819	167819	1	F	16
20	1	NR-59478	D3	TS01964855	432761325	1544490	SAK_RS07800	SAK_1548	1544183	1545067	F	LysR family transcriptional regulator	0.347285	1	2852	2852	1	R	17
21	1	NR-59478	E3	TS01964855	432761326	1290818	SAK_RS06575	SAK_1311	1290843	1290433	R	hypothetical protein	0.0609756	1	29694	29694	1	F	17
22	1	NR-59478	F3	TS01964855	432761327	925596	SAK_RS04865	SAK_0972	925507	926016	F	queuosine transporter QueT	0.174853	1	53384	53384	1	R	16
23	1	NR-59478	G3	TS01964855	432761328	1093253	SAK_RS05610	SAK_1122	1093393	1093058	R	hypothetical protein	0.41791	1	28032	28032	1	F	17
24	1	NR-59478	H3	TS01964855	432761329	1837429	SAK_RS09270	SAK_1841	1835257	1837509	F	bifunctional glutamate--cysteine ligase/glutathione synthetase	0.964476	1	67942	67942	1	R	16
25	1	NR-59478	A4	TS01964855	432761330	377137	IG_SAK_RS02130	IG_SAK_RS02130	376711	377179	F		0.910256	1	13656	13656	1	R	17
26	1	NR-59478	B4	TS01964855	432761331	703307	SAK_RS03815	SAK_0766	702564	704069	F	protein kinase	0.493688	1	3546	3546	1	R	16
27	1	NR-59478	C4	TS01964855	432761332	1302848	IG_SAK_RS06650	IG_SAK_RS06650	1302387	1305400	F		0.153004	1	89	89	1	F	16
28	1	NR-59478	D4	TS01964855	432761333	1960136	IG_SAK_RS09920	IG_SAK_RS09920	1959124	1960418	F		0.782071	1	6309	6309	1	F	16
29	1	NR-59478	E4	TS01964855	432761334	985732	SAK_RS05105	SAK_1020	985611	986276	F	type II-A CRISPR-associated protein Csn2	0.181955	1	17013	17013	1	R	16
30	1	NR-59478	F4	TS01964855	432761335	1759190	SAK_RS08870	0	1759381	1759082	R	hypothetical protein	0.638796	1	3171	3171	1	F	16
31	1	NR-59478	G4	TS01964855	432761336	841311	IG_SAK_RS04465	IG_SAK_RS04465	841233	841378	F		0.537931	1	19872	19872	1	R	17
32	1	NR-59478	H4	TS01964855	432761337	681759	SAK_RS03715	SAK_0744	681525	681830	F	plasmid stabilization protein	0.767213	1	23522	23522	1	R	17
33	1	NR-59478	A5	TS01964855	432761338	591825	SAK_RS03305	SAK_0661	592355	591543	R	sugar phosphate phosphatase	0.652709	1	33292	33292	1	F	17
34	1	NR-59478	B5	TS01964855	432761339	1476746	SAK_RS07480	SAK_1487	1477779	1476583	R	glycosyl transferase family 8	0.863712	1	42756	42756	1	F	16
35	1	NR-59478	C5	TS01964855	432761340	337221	SAK_RS01920	SAK_0387	336082	337404	F	16S rRNA (cytosine(967)-C(5))-methyltransferase	0.861573	1	25271	25271	1	R	16
36	1	NR-59478	D5	TS01964855	432761341	837444	SAK_RS04450	SAK_0890	837389	839434	F	penicillin-binding protein 2B	0.0268949	1	7086	7086	1	R	17
37	1	NR-59478	E5	TS01964855	432761342	254705	IG_SAK_RS01475	IG_SAK_RS01475	254659	254730	F		0.647887	1	3602	3602	1	R	17
38	1	NR-59478	F5	TS01964855	432761343	1612909	SAK_RS08185	SAK_1623	1612031	1612963	F	membrane protein insertase YidC	0.94206	1	1576	1576	1	R	16
39	1	NR-59478	G5	TS01964855	432761344	763639	SAK_RS04110	SAK_0821	763394	764386	F	lactate dehydrogenase	0.246976	1	74176	74176	1	R	16
40	1	NR-59478	H5	TS01964855	432761345	593680	SAK_RS03310	SAK_0662	593742	592426	R	phosphohydrolase	0.0471125	1	76	76	1	F	17
41	1	NR-59478	A6	TS01964855	432761346	1374659	SAK_RS06990	SAK_1389	1375232	1373721	R	transcriptional regulator	0.379219	1	19508	19508	1	F	17
42	1	NR-59478	B6	TS01964855	432761347	799616	SAK_RS04260	SAK_0851	799272	800069	F	haloacid dehalogenase	0.431619	1	511435	511435	1	R	16
43	1	NR-59478	C6	TS01964855	432761348	168517	SAK_RS01015	SAK_0205	168806	167571	R	D-alanyl-D-alanine carboxypeptidase	0.234008	1	20414	20414	1	F	16
44	1	NR-59478	D6	TS01964855	432761349	1655045	IG_SAK_RS08390	IG_SAK_RS08390	1654828	1655091	F		0.825095	1	107500	107500	1	F	16
45	1	NR-59478	E6	TS01964855	432761350	1544411	SAK_RS07800	SAK_1548	1544183	1545067	F	LysR family transcriptional regulator	0.257919	1	92496	92496	1	R	16
46	1	NR-59478	F6	TS01964855	432761351	1461764	SAK_RS07420	SAK_1476	1461216	1462586	F	maltose ABC transporter permease	0.4	1	133051	133051	1	R	17
47	1	NR-59478	G6	TS01964855	432761352	946500	SAK_RS04960	SAK_0991	945807	946664	F	DNA-entry nuclease	0.808635	1	21868	21868	1	R	16
48	1	NR-59478	H6	TS01964855	432761353	382438	SAK_RS02155	SAK_0434	382750	381938	R	PTS mannose/fructose/sorbose transporter subunit IIC	0.384236	1	77092	77092	1	F	16
49	1	NR-59478	A7	TS01964855	432761354	3385	SAK_RS00015	SAK_0003	2823	3704	F	diacylglycerol kinase	0.637911	1	16041	16041	1	R	17
50	1	NR-59478	B7	TS01964855	432761355	985360	SAK_RS05100	SAK_1019	985298	985624	F	CRISPR-associated endonuclease Cas2	0.190184	1	34250	34250	1	R	16
51	1	NR-59478	C7	TS01964855	432761356	828122	SAK_RS04420	SAK_0884	829526	827727	R	oligoendopeptidase F	0.780434	1	49212	49212	1	F	16
52	1	NR-59478	D7	TS01964855	432761357	1185450	IG_SAK_RS06065	IG_SAK_RS06065	1184867	1186679	F		0.321744	0.87013	77	67	1	F	16
53	1	NR-59478	E7	TS01964855	432761358	1355672	SAK_RS06890	SAK_1369	1355679	1353940	R	multidrug ABC transporter ATP-binding protein	0.0040253	1	51320	51320	1	F	16
54	1	NR-59478	F7	TS01964855	432761359	794002	SAK_RS04240	SAK_0847	793592	794401	F	metallo-hydrolase	0.506799	1	96619	96619	1	R	16
55	1	NR-59478	G7	TS01964855	432761360	1083816	SAK_RS05550	SAK_1110	1084103	1082619	R	hypothetical protein	0.193396	1	48775	48775	1	F	17
56	1	NR-59478	H7	TS01964855	432761361	1584847	SAK_RS08010	SAK_1588	1585031	1584168	R	rRNA (cytidine-2\'-O-)-methyltransferase	0.21321	1	14731	14731	1	F	16
57	1	NR-59478	A8	TS01964855	432761362	638488	SAK_RS03530	SAK_0706	637917	639122	F	rod shape-determining protein RodA	0.473859	1	137507	137507	1	R	16
58	1	NR-59478	B8	TS01964855	432761363	859755	SAK_RS04545	SAK_0909	859052	859996	F	LacI family transcriptional regulator	0.744703	1	15925	15925	1	R	16
59	1	NR-59478	C8	TS01964855	432761364	160876	IG_SAK_RS00985	IG_SAK_RS00985	160744	160907	F		0.809816	1	683	683	1	R	17
60	1	NR-59478	D8	TS01964855	432761365	1409249	SAK_RS07175	SAK_1426	1408414	1409346	F	ferrichrome ABC transporter substrate-binding protein	0.895923	1	4951	4951	1	R	17
61	1	NR-59478	E8	TS01964855	432761366	756551	SAK_RS04070	SAK_0813	756794	755376	R	hypothetical protein	0.171368	1	15441	15441	1	F	17
62	1	NR-59478	F8	TS01964855	432761367	1468376	SAK_RS07450	SAK_1481	1468743	1467235	R	accessory Sec system glycosyltransferase GtfA	0.243369	1	20737	20737	1	F	17
63	1	NR-59478	G8	TS01964855	432761368	1377014	SAK_RS07005	SAK_1392	1377264	1376017	R	ABC transporter permease	0.200481	1	151649	151649	1	F	17
64	1	NR-59478	H8	TS01964855	432761369	1571979	IG_SAK_RS07950	IG_SAK_RS07950	1571903	1572097	F		0.391753	1	8015	8015	1	F	16
65	1	NR-59478	A9	TS01964855	432761370	742571	SAK_RS04010	SAK_0804	740435	743092	F	peptidase S8	0.803914	0.787879	33	26	1	F	16
66	1	NR-59478	B9	TS01964855	432761371	1452817	IG_SAK_RS07395	IG_SAK_RS07395	1452752	1452905	F		0.424837	1	1439	1439	1	R	16
67	1	NR-59478	C9	TS01964855	432761372	1235590	IG_SAK_RS06345	IG_SAK_RS06345	1235027	1235826	F		0.704631	1	1341	1341	1	F	17
68	1	NR-59478	D9	TS01964855	432761373	2050753	IG_SAK_RS10360	IG_SAK_RS10360	2050703	2050791	F		0.568182	1	65625	65625	1	R	16
69	1	NR-59478	E9	TS01964855	432761374	1958347	SAK_RS09900	SAK_1967	1958552	1957698	R	streptomycin resistance protein	0.240047	1	115950	115950	1	F	16
70	1	NR-59478	F9	TS01964855	432761375	2115632	SAK_RS10700	SAK_2124	2114518	2115945	F	arginine-ornithine antiporter	0.780659	1	8063	8063	1	R	17
71	1	NR-59478	G9	TS01964855	432761376	186389	IG_SAK_RS01100	IG_SAK_RS01100	186284	186393	F		0.963303	1	6000	6000	1	R	17
72	1	NR-59478	H9	TS01964855	432761377	1426072	IG_SAK_RS07255	IG_SAK_RS07255	1422301	1426659	F		0.865305	1	10391	10391	1	F	16
73	1	NR-59478	A10	TS01964855	432761378	391040	IG_SAK_RS02210	IG_SAK_RS02210	391004	391338	F		0.107784	1	4751	4751	1	F	16
74	1	NR-59478	B10	TS01964855	432761379	650725	SAK_RS03585	SAK_0717	650032	651405	F	LytR family transcriptional regulator	0.504734	1	19717	19717	1	R	17
75	1	NR-59478	C10	TS01964855	432761380	1771759	SAK_RS08950	SAK_1778	1772177	1771152	R	amino acid lyase	0.407805	1	23644	23644	1	F	17
76	1	NR-59478	D10	TS01964855	432761381	545183	SAK_RS03000	SAK_0602	544482	546140	F	DNA repair protein RecN	0.422799	1	1328	1328	1	R	16
77	1	NR-59478	E10	TS01964855	432761382	1072443	SAK_RS05500	SAK_1100	1074307	1072187	R	DNA topoisomerase I	0.879245	1	7102	7102	1	F	17
78	1	NR-59478	F10	TS01964855	432761383	460268	SAK_RS02570	SAK_0517	459256	462318	F	C protein alpha-antigen	0.330503	1	24245	24245	1	R	17
79	1	NR-59478	G10	TS01964855	432761384	1035642	SAK_RS05320	SAK_1064	1034491	1035825	F	methylenetetrahydrofolate--tRNA-(uracil(54)-C(5))-methyltransferase (FADH(2)-oxidizing) TrmFO	0.862819	1	79979	79979	1	R	17
80	1	NR-59478	H10	TS01964855	432761385	531571	SAK_RS02930	SAK_0588	531797	531495	R	hypothetical protein	0.748344	1	10576	10576	1	F	16
81	1	NR-59478	A11	TS01964855	432761386	1736064	SAK_RS08775	SAK_1745	1735876	1736235	F	hypothetical protein	0.523677	1	35902	35902	1	R	16
82	1	NR-59478	B11	TS01964855	432761387	1067029	SAK_RS05480	SAK_1096	1067616	1067026	R	type I restriction endonuclease subunit S	0.994915	1	1545	1545	1	F	17
83	1	NR-59478	C11	TS01964855	432761388	1426972	SAK_RS07255	SAK_1443	1427229	1426660	R	signal peptidase I	0.45167	1	12734	12734	1	F	16
84	1	NR-59478	D11	TS01964855	432761389	1345322	SAK_RS06855	SAK_1362	1346754	1344937	R	ABC transporter	0.788112	1	3233	3233	1	F	16
85	1	NR-59478	E11	TS01964855	432761390	256357	SAK_RS01480	SAK_0300	256615	255974	R	amino acid ABC transporter permease	0.402496	1	20783	20783	1	F	17
86	1	NR-59478	F11	TS01964855	432761391	172074	SAK_RS01030	SAK_0208	171745	172776	F	peptide ABC transporter permease	0.319108	1	49952	49952	1	R	16
87	1	NR-59478	G11	TS01964855	432761392	1368065	SAK_RS06950	SAK_1381	1368811	1367177	R	hypothetical protein	0.456548	1	12411	12411	1	F	17
88	1	NR-59478	H11	TS01964855	432761393	1077372	SAK_RS05520	SAK_1104	1078204	1077230	R	hypothetical protein	0.854209	1	33688	33688	1	F	17
89	1	NR-59478	A12	TS01964855	432761394	27475	IG_SAK_RS00180	IG_SAK_RS00180	27471	27480	F		0.444444	1	276879	276879	1	R	16
90	1	NR-59478	B12	TS01964855	432761395	527202	SAK_RS02915	SAK_0585	526733	527521	F	RNA-binding protein	0.595178	1	34306	34306	1	R	17
91	1	NR-59478	C12	TS01964855	432761396	1242096	SAK_RS06380	SAK_1272	1242850	1242062	R	transcriptional regulator	0.956853	1	21914	21914	1	F	17
92	1	NR-59478	D12	TS01964855	432761397	1495015	SAK_RS07540	SAK_1498	1494759	1495499	F	peptide ABC transporter ATP-binding protein	0.345946	1	30119	30119	1	R	16
93	1	NR-59478	E12	TS01964855	432761398	2075936	SAK_RS10475	SAK_2083	2076963	2075461	R	DNA primase	0.683755	1	5365	5365	1	F	16
94	1	NR-59478	F12	TS01964855	432761399	21643	IG_SAK_RS00115	IG_SAK_RS00115	21639	21648	F		0.444444	1	1129	1129	1	R	16
95	1	NR-59478	G12	TS01964855	432761400	1673139	SAK_RS08490	SAK_1686	1673350	1672802	R	isochorismatase	0.385036	1	9149	9149	1	F	17
96	1	NR-59478	H12	TS01964855	432761401	2012687	IG_SAK_RS10155	IG_SAK_RS10155	2010530	2012872	F		0.921008	1	4440	4440	1	F	16
97	2	NR-59479	A1	TS01964860	432761402	1788805	SAK_RS09035	SAK_1795	1788908	1787967	R	3\'-5\' exoribonuclease	0.109458	1	4573	4573	1	F	16
98	2	NR-59479	B1	TS01964860	432761403	119961	SAK_RS00795	SAK_0161	119056	120420	F	DNA repair protein RadA	0.66349	1	12377	12377	1	R	16
99	2	NR-59479	C1	TS01964860	432761404	1122996	SAK_RS05720	SAK_1144	1123100	1121430	R	formate--tetrahydrofolate ligase	0.0622754	0.735632	348	256	1	F	16
100	2	NR-59479	D1	TS01964860	432761405	977771	SAK_RS05075	SAK_1014	977761	978498	F	acyl-ACP thioesterase	0.0135685	1	4879	4879	1	R	17
101	2	NR-59479	E1	TS01964860	432761406	1387242	SAK_RS07065	SAK_1404	1387725	1386547	R	metallophosphatase	0.410017	1	3907	3907	1	F	16
102	2	NR-59479	F1	TS01964860	432761407	461990	SAK_RS02570	SAK_0517	459256	462318	F	C protein alpha-antigen	0.89288	1	6289	6289	1	R	17
103	2	NR-59479	G1	TS01964860	432761408	1475558	SAK_RS07475	SAK_1486	1476459	1475230	R	accessory Sec system protein translocase subunit SecY2	0.733116	1	9449	9449	1	F	16
104	2	NR-59479	H1	TS01964860	432761409	863279	SAK_RS04565	SAK_0913	863122	863730	F	superoxide dismutase	0.258224	1	22985	22985	1	R	17
105	2	NR-59479	A2	TS01964860	432761410	1729397	SAK_RS08745	SAK_1739	1729084	1729980	F	membrane protein	0.34933	1	4312	4312	1	R	17
106	2	NR-59479	B2	TS01964860	432761411	2065435	SAK_RS10415	SAK_2070	2066194	2063651	R	membrane protein	0.298466	1	11503	11503	1	F	17
107	2	NR-59479	C2	TS01964860	432761412	1286181	IG_SAK_RS06560	IG_SAK_RS06560	1284232	1286224	F		0.978414	1	5478	5478	1	R	16
108	2	NR-59479	D2	TS01964860	432761413	1834373	IG_SAK_RS09265	IG_SAK_RS09265	1834052	1834412	F		0.891667	1	92	92	1	F	16
109	2	NR-59479	E2	TS01964860	432761414	1999719	SAK_RS10090	SAK_2006	1999543	2000427	F	RNA pseudouridine synthase	0.199095	1	8143	8143	1	R	16
110	2	NR-59479	F2	TS01964860	432761415	1380464	SAK_RS07020	SAK_1395	1381043	1379445	R	carbamoyl phosphate synthase large subunit	0.362328	1	4325	4325	1	F	16
111	2	NR-59479	G2	TS01964860	432761416	1186654	IG_SAK_RS06065	IG_SAK_RS06065	1184867	1186679	F		0.986203	1	30091	30091	1	F	17
112	2	NR-59479	H2	TS01964860	432761417	922930	SAK_RS04845	SAK_0968	921765	923048	F	hypothetical protein	0.908028	1	10990	10990	1	R	16
113	2	NR-59479	A3	TS01964860	432761418	958834	SAK_RS04990	SAK_0997	955431	959054	F	ATP-dependent helicase/nuclease subunit A	0.939277	1	262	262	1	R	16
114	2	NR-59479	B3	TS01964860	432761419	1414882	SAK_RS07205	SAK_1432	1415369	1414035	R	hypothetical protein	0.365067	1	4787	4787	1	F	16
115	2	NR-59479	C3	TS01964860	432761420	1604933	SAK_RS08125	SAK_1611	1605147	1604407	R	Tyrosine recombinase XerD-like	0.289189	1	9464	9464	1	F	16
116	2	NR-59479	D3	TS01964860	432761421	738099	SAK_RS03990	SAK_0800	737395	738606	F	hypothetical protein	0.581338	1	4087	4087	1	R	16
117	2	NR-59479	E3	TS01964860	432761422	547873	SAK_RS03010	SAK_0604	547082	547921	F	lipase	0.942789	1	135152	135152	1	R	16
118	2	NR-59479	F3	TS01964860	432761423	1788341	SAK_RS09035	SAK_1795	1788908	1787967	R	3\'-5\' exoribonuclease	0.60255	1	29058	29058	1	F	16
119	2	NR-59479	G3	TS01964860	432761424	1051462	SAK_RS05395	SAK_1079	1051816	1050503	R	two-component sensor histidine kinase	0.269612	1	406	406	1	F	16
120	2	NR-59479	H3	TS01964860	432761425	699186	IG_SAK_RS03800	IG_SAK_RS03800	698680	699216	F		0.94403	1	13209	13209	1	F	17
121	2	NR-59479	A4	TS01964860	432761426	417495	SAK_RS02350	SAK_0472	416986	417525	F	BioY family transporter	0.944341	1	12913	12913	1	R	16
122	2	NR-59479	B4	TS01964860	432761427	74886	SAK_RS00440	SAK_0089	74513	75793	F	MATE family efflux transporter	0.291406	1	10346	10346	1	R	16
123	2	NR-59479	C4	TS01964860	432761428	755836	SAK_RS04070	SAK_0813	756794	755376	R	hypothetical protein	0.675599	1	4447	4447	1	F	16
124	2	NR-59479	D4	TS01964860	432761429	1771795	SAK_RS08950	SAK_1778	1772177	1771152	R	amino acid lyase	0.372683	1	7931	7931	1	F	17
125	2	NR-59479	E4	TS01964860	432761430	181180	IG_SAK_RS01075	IG_SAK_RS01075	181160	181244	F		0.238095	1	26966	26966	1	R	17
126	2	NR-59479	F4	TS01964860	432761431	1643687	SAK_RS08325	SAK_1652	1644271	1643579	R	ABC transporter permease	0.843931	1	58804	58804	1	F	17
127	2	NR-59479	G4	TS01964860	432761432	762134	IG_SAK_RS04105	IG_SAK_RS04105	762130	762321	F		0.0209424	1	11506	11506	1	F	17
128	2	NR-59479	H4	TS01964860	432761433	1173904	SAK_RS05980	SAK_1195	1174282	1173488	R	spermidine/putrescine ABC transporter permease	0.476071	1	3874	3874	1	F	17
129	2	NR-59479	A5	TS01964860	432761434	381118	SAK_RS02150	SAK_0433	381923	381012	R	PTS mannose transporter subunit IID	0.883644	1	7119	7119	1	F	17
130	2	NR-59479	B5	TS01964860	432761435	108314	IG_SAK_RS00735	IG_SAK_RS00735	108290	108402	F		0.214286	1	15420	15420	1	R	16
131	2	NR-59479	C5	TS01964860	432761436	584755	SAK_RS03270	SAK_0653	583718	585049	F	lysin	0.779113	1	42337	42337	1	R	16
132	2	NR-59479	D5	TS01964860	432761437	1271019	SAK_RS06495	SAK_1295	1271607	1270846	R	short-chain dehydrogenase	0.772668	1	35072	35072	1	F	16
133	2	NR-59479	E5	TS01964860	432761438	393224	SAK_RS02225	SAK_0447	392878	393912	F	ABC transporter permease	0.334623	1	57293	57293	1	R	16
134	2	NR-59479	F5	TS01964860	432761439	117758	SAK_RS00780	SAK_0158	117327	118253	F	hypothetical protein	0.465443	1	52496	52496	1	R	16
135	2	NR-59479	G5	TS01964860	432761440	1893549	SAK_RS09525	SAK_1892	1893613	1893377	R	hypothetical protein	0.271186	1	28326	28326	1	F	16
136	2	NR-59479	H5	TS01964860	432761441	1758732	IG_SAK_RS08865	IG_SAK_RS08865	1758531	1758740	F		0.961722	1	9986	9986	1	F	16
137	2	NR-59479	A6	TS01964860	432761442	48536	SAK_RS00320	SAK_0065	47331	48635	F	peptidoglycan-binding protein LysM	0.92408	1	33436	33436	1	R	16
138	2	NR-59479	B6	TS01964860	432761443	1560696	SAK_RS07885	SAK_1564	1560730	1559774	R	NAD(P)-dependent oxidoreductase	0.0355649	1	17329	17329	1	F	16
139	2	NR-59479	C6	TS01964860	432761444	793309	SAK_RS04235	SAK_0846	792239	793588	F	PAS domain-containing sensor histidine kinase	0.79318	1	9878	9878	1	R	17
140	2	NR-59479	D6	TS01964860	432761445	358182	SAK_RS02025	SAK_0408	357779	358333	F	ribosome-associated factor Y	0.727437	1	13979	13979	1	R	16
141	2	NR-59479	E6	TS01964860	432761446	817827	SAK_RS04360	SAK_0872	817571	818680	F	bifunctional diaminohydroxyphosphoribosylaminopyrimidine deaminase/5-amino-6-(5-phosphoribosylamino)uracil reductase	0.230839	1	11934	11934	1	F	17
142	2	NR-59479	F6	TS01964860	432761447	852407	SAK_RS04510	SAK_0902	851463	853049	F	RNA helicase	0.595208	1	63458	63458	1	R	16
143	2	NR-59479	G6	TS01964860	432761448	1384281	SAK_RS07045	SAK_1400	1385167	1384262	R	LysR family transcriptional regulator	0.979006	1	2057	2057	1	F	16
144	2	NR-59479	H6	TS01964860	432761449	855665	SAK_RS04530	SAK_0906	855232	855885	F	competence protein CelA	0.663093	1	39615	39615	1	F	16
145	2	NR-59479	A7	TS01964860	432761450	1482252	SAK_RS07500	SAK_1491	1482325	1481120	R	glycosyl transferase	0.0605809	1	9562	9562	1	F	16
146	2	NR-59479	B7	TS01964860	432761451	829519	SAK_RS04420	SAK_0884	829526	827727	R	oligoendopeptidase F	0.00389105	1	4884	4884	1	F	16
147	2	NR-59479	C7	TS01964860	432761452	2075841	SAK_RS10475	SAK_2083	2076963	2075461	R	DNA primase	0.747004	1	38179	38179	1	R	16
148	2	NR-59479	D7	TS01964860	432761453	2020616	SAK_RS10195	SAK_2026	2021983	2020496	R	membrane protein	0.919301	1	1592	1592	1	F	17
149	2	NR-59479	E7	TS01964860	432761454	103039	SAK_RS00710	SAK_0144	102548	103123	F	N-acetylmuramoyl-L-alanine amidase	0.853913	1	7055	7055	1	R	16
150	2	NR-59479	F7	TS01964860	432761455	174050	SAK_RS01040	SAK_0210	173835	174767	F	peptide ABC transporter ATP-binding protein	0.230687	1	102252	102252	1	R	17
151	2	NR-59479	G7	TS01964860	432761456	1451875	SAK_RS07385	SAK_1469	1452283	1451297	R	sulfurtransferase	0.413793	1	42094	42094	1	F	17
152	2	NR-59479	H7	TS01964860	432761457	1889101	SAK_RS09505	SAK_1888	1889942	1889010	R	tagatose-6-phosphate kinase	0.902361	1	642	642	1	F	16
153	2	NR-59479	A8	TS01964860	432761458	1516451	SAK_RS07645	SAK_1519	1516524	1515703	R	formamidopyrimidine-DNA glycosylase	0.088916	1	55945	55945	1	F	17
154	2	NR-59479	B8	TS01964860	432761459	1744101	SAK_RS08805	SAK_1751	1744563	1743355	R	NADH dehydrogenase	0.38245	1	35550	35550	1	F	16
155	2	NR-59479	C8	TS01964860	432761460	987997	SAK_RS05115	SAK_1021	987960	988376	F	nucleoside-diphosphate kinase	0.0889423	1	1601	1601	1	R	16
156	2	NR-59479	D8	TS01964860	432761461	1701286	SAK_RS08615	SAK_1713	1701558	1701106	R	hypothetical protein	0.60177	1	28655	28655	1	F	16
157	2	NR-59479	E8	TS01964860	432761462	1195551	SAK_RS06125	SAK_1221	1196099	1195548	R	general stress protein	0.994555	1	20913	20913	1	F	16
158	2	NR-59479	F8	TS01964860	432761463	1052943	SAK_RS05405	SAK_1081	1055191	1052642	R	aminopeptidase	0.881914	1	2859	2859	1	F	17
159	2	NR-59479	G8	TS01964860	432761464	1136275	SAK_RS05790	SAK_1157	1136814	1135096	R	multidrug ABC transporter ATP-binding protein	0.313737	1	3091	3091	1	F	16
160	2	NR-59479	H8	TS01964860	432761465	1621454	SAK_RS11150	#N/A	1621527	1621429	R		0.744898	1	20106	20106	1	F	16
161	2	NR-59479	A9	TS01964860	432761466	888625	SAK_RS04675	SAK_0935	888356	889072	F	membrane protein	0.375698	1	5275	5275	1	R	16
162	2	NR-59479	B9	TS01964860	432761467	283256	SAK_RS01680	SAK_0339	283032	283574	F	hypothetical protein	0.413284	1	2694	2694	1	R	17
163	2	NR-59479	C9	TS01964860	432761468	1740522	SAK_RS08790	SAK_1748	1740805	1739087	R	thiol reductant ABC exporter subunit CydD	0.164726	1	9951	9951	1	F	17
164	2	NR-59479	D9	TS01964860	432761469	988915	SAK_RS05120	SAK_1022	988512	990344	F	elongation factor 4	0.219978	1	9017	9017	1	R	16
165	2	NR-59479	E9	TS01964860	432761470	380718	SAK_RS02145	SAK_0432	380893	380531	R	PTS mannose transporter accessory protein ManO	0.483425	1	5581	5581	1	F	16
166	2	NR-59479	F9	TS01964860	432761471	148256	SAK_RS00925	SAK_0186	149184	145690	R	YSIRK signal domain/LPXTG anchor domain surface protein	0.265598	1	50356	50356	1	F	17
167	2	NR-59479	G9	TS01964860	432761472	1067093	SAK_RS05480	SAK_1096	1067616	1067026	R	type I restriction endonuclease subunit S	0.886441	1	59775	59775	1	F	17
168	2	NR-59479	H9	TS01964860	432761473	413422	SAK_RS02325	SAK_0467	412753	413439	F	DNA-binding response regulator	0.975219	1	20738	20738	1	R	16
169	2	NR-59479	A10	TS01964860	432761474	1230154	SAK_RS06310	SAK_1258	1230297	1228909	R	galactosyl transferase	0.103026	1	15526	15526	1	F	16
170	2	NR-59479	B10	TS01964860	432761475	337343	SAK_RS01920	SAK_0387	336082	337404	F	16S rRNA (cytosine(967)-C(5))-methyltransferase	0.953858	1	24026	24026	1	R	17
171	2	NR-59479	C10	TS01964860	432761476	982552	SAK_RS05090	SAK_1017	980303	984415	F	type II CRISPR RNA-guided endonuclease Cas9	0.546936	1	8777	8777	1	R	16
172	2	NR-59479	D10	TS01964860	432761477	1320606	SAK_RS06725	SAK_1336	1320422	1322530	F	ATP-dependent Clp protease ATP-binding subunit	0.0872865	1	10902	10902	1	R	16
173	2	NR-59479	E10	TS01964860	432761478	1852505	SAK_RS09345	SAK_1856	1853506	1851437	R	sodium:hydrogen antiporter	0.483809	1	9305	9305	1	F	17
174	2	NR-59479	F10	TS01964860	432761479	1596444	SAK_RS08080	SAK_1602	1596924	1595755	R	cysteine desulfhydrase	0.410607	1	5211	5211	1	F	16
175	2	NR-59479	G10	TS01964860	432761480	1275130	SAK_RS06515	SAK_1299	1275439	1274549	R	tRNA (adenosine(37)-N6)-dimethylallyltransferase MiaA	0.347191	1	1627	1627	1	F	16
176	2	NR-59479	H10	TS01964860	432761481	713015	SAK_RS03870	SAK_0776	711448	713112	F	cell wall surface anchor protein	0.941707	1	167962	167962	1	F	17
177	2	NR-59479	A11	TS01964860	432761482	1393562	SAK_RS07095	SAK_1410	1394040	1392874	R	chorismate synthase	0.409949	1	5452	5452	1	F	16
178	2	NR-59479	B11	TS01964860	432761483	1247725	IG_SAK_RS06405	IG_SAK_RS06405	1247506	1247863	F		0.613445	1	6093	6093	1	F	17
179	2	NR-59479	C11	TS01964860	432761484	1832108	SAK_RS09255	SAK_1838	1832658	1831366	R	adenylosuccinate synthetase	0.425697	1	29640	29640	1	F	16
180	2	NR-59479	D11	TS01964860	432761485	1574751	SAK_RS07955	SAK_1577	1574238	1575113	F	tellurite resistance methyltransferase TehB	0.586286	1	7531	7531	1	R	16
181	2	NR-59479	E11	TS01964860	432761486	1919003	IG_SAK_RS09650	IG_SAK_RS09650	1918838	1919125	F		0.574913	1	22	22	1	R	17
182	2	NR-59479	F11	TS01964860	432761487	1095792	SAK_RS05615	SAK_1123	1097815	1093406	R	cell division protein FtsK	0.458834	1	3500	3500	1	F	16
183	2	NR-59479	G11	TS01964860	432761488	1016166	SAK_RS05235	SAK_1047	1015795	1016385	F	methyltransferase	0.628814	0.849138	232	197	1	R	17
184	2	NR-59479	H11	TS01964860	432761489	147193	SAK_RS00925	SAK_0186	149184	145690	R	YSIRK signal domain/LPXTG anchor domain surface protein	0.569834	1	31509	31509	1	F	17
185	2	NR-59479	A12	TS01964860	432761490	1905270	SAK_RS09570	SAK_1901	1904103	1906505	F	2\',3\'-cyclic-nucleotide 2\'-phosphodiesterase	0.485845	1	105	105	1	R	16
186	2	NR-59479	B12	TS01964860	432761491	1228034	SAK_RS06300	SAK_1256	1228436	1227954	R	multidrug MFS transporter	0.834025	1	10151	10151	1	F	16
187	2	NR-59479	C12	TS01964860	432761492	1136829	SAK_RS05795	SAK_1158	1137428	1136826	R	hypothetical protein	0.995017	1	171	171	1	F	16
188	2	NR-59479	D12	TS01964860	432761493	2002116	IG_SAK_RS10100	IG_SAK_RS10100	2002093	2002261	F		0.136905	1	128396	128396	1	F	16
189	2	NR-59479	E12	TS01964860	432761494	1744637	SAK_RS08810	SAK_1752	1745475	1744576	R	1,4-dihydroxy-2-naphthoate octaprenyltransferase	0.932147	1	20857	20857	1	F	17
190	2	NR-59479	F12	TS01964860	432761495	1254938	SAK_RS06430	SAK_1282	1255057	1254596	R	hypothetical protein	0.258134	1	63517	63517	1	F	17
191	2	NR-59479	G12	TS01964860	432761496	841323	IG_SAK_RS04465	IG_SAK_RS04465	841233	841378	F		0.62069	1	274	274	1	R	17
192	2	NR-59479	H12	TS01964860	432761497	317494	SAK_RS01830	SAK_0369	316472	317806	F	aminopeptidase	0.766117	1	6296	6296	1	R	16
193	3	NR-59480	A1	TS01964828	432761882	364963	SAK_RS02055	SAK_0414	365225	363873	R	aspartate kinase	0.193787	1	1860	1860	1	F	16
194	3	NR-59480	B1	TS01964828	432761883	2117012	IG_SAK_RS10710	IG_SAK_RS10710	2116923	2117042	F		0.747899	0.779485	4621	3602	1	R	16
195	3	NR-59480	C1	TS01964828	432761884	2002992	SAK_RS10100	SAK_2008	2003473	2002262	R	phosphopentomutase	0.397192	1	18551	18551	1	F	17
196	3	NR-59480	D1	TS01964828	432761885	143217	SAK_RS00905	SAK_0183	142732	143616	F	protease	0.548643	1	14853	14853	1	R	17
197	3	NR-59480	E1	TS01964828	432761886	171110	SAK_RS01025	SAK_0207	170821	171735	F	peptide ABC transporter permease	0.316193	1	1877	1877	1	R	17
198	3	NR-59480	F1	TS01964828	432761887	515039	SAK_RS02855	SAK_0573	514803	515771	F	glucokinase	0.243802	1	460	460	1	R	17
199	3	NR-59480	G1	TS01964828	432761888	1481839	SAK_RS07500	SAK_1491	1482325	1481120	R	glycosyl transferase	0.40332	1	8897	8897	1	R	16
200	3	NR-59480	H1	TS01964828	432761889	1065953	SAK_RS05475	SAK_1095	1066992	1065721	R	hypothetical protein	0.817467	1	314	314	1	F	16
201	3	NR-59480	A2	TS01964828	432761890	811669	SAK_RS04330	SAK_0866	811682	811407	R	hypothetical protein	0.0472727	0.826667	150	124	1	F	17
202	3	NR-59480	B2	TS01964828	432761891	393407	SAK_RS02225	SAK_0447	392878	393912	F	ABC transporter permease	0.511605	1	4550	4550	1	R	16
203	3	NR-59480	C2	TS01964828	432761892	298939	SAK_RS01750	SAK_0353	298513	300117	F	ABC transporter permease	0.265586	1	17655	17655	1	R	16
204	3	NR-59480	D2	TS01964828	432761893	2090071	SAK_RS10575	SAK_2099	2091349	2089367	R	DHH family phosphoesterase	0.644803	1	652698	652698	1	F	16
205	3	NR-59480	E2	TS01964828	432761894	1359659	SAK_RS06910	SAK_1373	1360336	1359488	R	hypothetical protein	0.798349	1	25336	25336	1	F	17
206	3	NR-59480	F2	TS01964828	432761895	2104738	SAK_RS10645	SAK_2113	2104629	2104982	F	hypothetical protein	0.308782	1	4551	4551	1	R	17
207	3	NR-59480	G2	TS01964828	432761896	1150799	SAK_RS05870	SAK_1173	1151766	1150426	R	multidrug MFS transporter	0.721642	1	3931	3931	1	F	16
208	3	NR-59480	H2	TS01964828	432761897	2971	SAK_RS00015	SAK_0003	2823	3704	F	diacylglycerol kinase	0.167991	1	887	887	1	R	17
209	3	NR-59480	A3	TS01964828	432761898	1503792	SAK_RS07585	SAK_1506	1503802	1502960	R	aldo/keto reductase	0.0118765	1	20938	20938	1	F	17
210	3	NR-59480	B3	TS01964828	432761899	1465649	IG_SAK_RS07440	IG_SAK_RS07440	1465635	1465717	F		0.170732	1	16430	16430	1	F	16
211	3	NR-59480	C3	TS01964828	432761900	173177	SAK_RS01035	SAK_0209	172789	173835	F	peptide ABC transporter ATP-binding protein	0.370937	1	798	798	1	R	16
212	3	NR-59480	D3	TS01964828	432761901	1853761	IG_SAK_RS09355	IG_SAK_RS09355	1853745	1853910	F		0.0969697	1	684	684	1	F	17
213	3	NR-59480	E3	TS01964828	432761902	516164	IG_SAK_RS02865	IG_SAK_RS02865	516164	516394	F		0	1	4116	4116	1	R	16
214	3	NR-59480	F3	TS01964828	432761903	387700	SAK_RS02180	SAK_0439	386384	387805	F	guanine permease	0.926108	1	26162	26162	1	R	16
215	3	NR-59480	G3	TS01964828	432761904	10013	IG_SAK_RS00040	IG_SAK_RS00040	9998	10031	F		0.454545	1	18376	18376	1	R	17
216	3	NR-59480	H3	TS01964828	432761905	1581978	IG_SAK_RS08005	IG_SAK_RS08005	1581971	1583262	F		0.00542215	1	1729	1729	1	F	17
217	3	NR-59480	A4	TS01964828	432761906	1115835	SAK_RS05695	SAK_1139	1116063	1114522	R	heme ABC transporter ATP-binding protein	0.147956	1	11071	11071	1	F	16
218	3	NR-59480	B4	TS01964828	432761907	1616958	IG_SAK_RS08210	IG_SAK_RS08210	1616916	1616987	F		0.591549	1	253	253	1	F	16
219	3	NR-59480	C4	TS01964828	432761908	1645117	SAK_RS08330	SAK_1653	1645338	1644268	R	methionine import ATP-binding protein MetN	0.206542	1	459	459	1	F	17
220	3	NR-59480	D4	TS01964828	432761909	962878	SAK_RS05005	SAK_1000	961521	963431	F	ABC transporter ATP-binding protein	0.710471	1	287	287	1	R	16
221	3	NR-59480	E4	TS01964828	432761910	1796768	SAK_RS09090	SAK_1806	1796904	1796512	R	hypothetical protein	0.346939	1	32748	32748	1	F	16
222	3	NR-59480	F4	TS01964828	432761911	542312	SAK_RS02980	SAK_0598	542103	542318	F	exodeoxyribonuclease 7 small subunit	0.972093	1	39731	39731	1	R	17
223	3	NR-59480	G4	TS01964828	432761912	2084049	SAK_RS10545	SAK_2093	2083694	2084659	F	hypothetical protein	0.367876	1	56135	56135	1	R	17
224	3	NR-59480	H4	TS01964828	433605194	1016762	SAK_RS05240	SAK_1048	1016711	1017100	F	cytidine deaminase	0.131105	1	1868	1868	1	R	16
225	3	NR-59480	A5	TS01964828	432761914	1836792	SAK_RS09270	SAK_1841	1835257	1837509	F	bifunctional glutamate--cysteine ligase/glutathione synthetase	0.681616	1	17852	17852	1	R	16
226	3	NR-59480	B5	TS01964828	432761915	393818	SAK_RS02225	SAK_0447	392878	393912	F	ABC transporter permease	0.909091	1	1932	1932	1	R	17
227	3	NR-59480	C5	TS01964828	432761916	944675	SAK_RS04950	SAK_0989	944268	945539	F	UDP-N-acetylglucosamine 1-carboxyvinyltransferase	0.32022	1	55927	55927	1	R	17
228	3	NR-59480	D5	TS01964828	432761917	1165990	SAK_RS05945	SAK_1188	1166699	1165263	R	6-phospho-beta-glucosidase	0.493733	1	729	729	1	F	17
229	3	NR-59480	E5	TS01964828	432761918	622650	SAK_RS03435	SAK_0687	623093	622158	R	oligoribonuclease	0.473797	1	91179	91179	1	F	16
230	3	NR-59480	F5	TS01964828	432761919	238265	SAK_RS01345	SAK_0273	238007	238525	F	hypothetical protein	0.498069	1	30851	30851	1	R	17
231	3	NR-59480	G5	TS01964828	432761920	1773804	SAK_RS08965	SAK_1781	1774483	1773791	R	tRNA threonylcarbamoyladenosine biosynthesis protein TsaB	0.981214	1	16488	16488	1	F	16
232	3	NR-59480	H5	TS01964828	432761921	627534	IG_SAK_RS03470	IG_SAK_RS03470	627534	628113	F		0	1	18494	18494	1	R	16
233	3	NR-59480	A6	TS01964828	432761922	1740387	SAK_RS08790	SAK_1748	1740805	1739087	R	thiol reductant ABC exporter subunit CydD	0.243306	1	105894	105894	1	F	16
234	3	NR-59480	B6	TS01964828	432761923	1146067	SAK_RS05845	SAK_1168	1144913	1146148	F	FMN reductase	0.934413	0.838235	204	171	1	R	17
235	3	NR-59480	C6	TS01964828	432761924	415128	SAK_RS02335	SAK_0469	415232	414492	R	membrane protein	0.140541	1	9870	9870	1	F	16
236	3	NR-59480	D6	TS01964828	432761925	1727310	SAK_RS08735	SAK_1737	1728207	1727278	R	serine hydrolase	0.965554	1	276398	276398	1	F	16
237	3	NR-59480	E6	TS01964828	432761926	2103244	SAK_RS10640	SAK_2112	2104390	2103146	R	peptidase M16	0.921222	1	9720	9720	1	F	16
238	3	NR-59480	F6	TS01964828	432761927	61648	SAK_RS00390	SAK_0079	60969	62360	F	membrane protein	0.488138	1	72129	72129	1	R	16
239	3	NR-59480	G6	TS01964828	432761928	831780	SAK_RS04425	SAK_0885	829735	832530	F	phosphoenolpyruvate carboxylase	0.731664	1	19375	19375	1	R	17
240	3	NR-59480	H6	TS01964828	432761929	2029699	SAK_RS10250	SAK_2037	2031102	2029123	R	DNA mismatch repair protein MutL	0.708944	1	66866	66866	1	F	17
241	3	NR-59480	A7	TS01964828	432761930	1542684	IG_SAK_RS07795	IG_SAK_RS07795	1542683	1542689	F		0.166667	1	36218	36218	1	F	16
242	3	NR-59480	B7	TS01964828	432761931	1416196	SAK_RS07215	SAK_1434	1417043	1416108	R	TIGR01212 family radical SAM protein	0.905882	1	5191	5191	1	F	16
243	3	NR-59480	C7	TS01964828	432761932	831828	SAK_RS04425	SAK_0885	829735	832530	F	phosphoenolpyruvate carboxylase	0.748837	1	10240	10240	1	R	16
244	3	NR-59480	D7	TS01964828	433605170	180871	SAK_RS01070	SAK_0216	180308	181159	F	4-diphosphocytidyl-2C-methyl-D-erythritol kinase	0.661575	1	22643	22643	1	R	16
245	3	NR-59480	E7	TS01964828	432761934	1172588	SAK_RS05970	SAK_1193	1172722	1171649	R	spermidine/putrescine ABC transporter substrate-binding protein	0.124884	1	8295	8295	1	F	16
246	3	NR-59480	F7	TS01964828	432761935	1960485	SAK_RS09920	SAK_1971	1961027	1960419	R	hypothetical protein	0.891447	1	1304	1304	1	F	16
247	3	NR-59480	G7	TS01964828	432761936	819053	SAK_RS04365	SAK_0873	818661	819311	F	riboflavin synthase subunit alpha	0.603077	1	567	567	1	R	16
248	3	NR-59480	H7	TS01964828	433605178	1500981	SAK_RS07575	SAK_1504	1501962	1499920	R	amidase	0.480411	1	8433	8433	1	F	16
249	3	NR-59480	A8	TS01964828	432761938	1287916	SAK_RS06560	SAK_1308	1288006	1286225	R	UvrABC system protein C	0.0505334	1	1003	1003	1	F	17
250	3	NR-59480	B8	TS01964828	432761939	387538	SAK_RS02180	SAK_0439	386384	387805	F	guanine permease	0.812104	1	3259	3259	1	R	17
251	3	NR-59480	C8	TS01964828	432761940	148592	SAK_RS00925	SAK_0186	149184	145690	R	YSIRK signal domain/LPXTG anchor domain surface protein	0.169433	1	836	836	1	F	17
252	3	NR-59480	D8	TS01964828	432761941	275219	SAK_RS01630	SAK_0330	275793	274846	R	hypothetical protein	0.606125	1	8426	8426	1	F	17
253	3	NR-59480	E8	TS01964828	432761942	1632698	SAK_RS08270	SAK_1641	1632849	1631959	R	zinc metalloprotease HtpX	0.169663	1	481	481	1	F	16
254	3	NR-59480	F8	TS01964828	432761943	814155	SAK_RS04340	SAK_0868	813078	814364	F	protease	0.837481	1	21893	21893	1	R	16
255	3	NR-59480	G8	TS01964828	433605162	282410	SAK_RS01675	SAK_0338	281765	282913	F	N-acetylglucosamine-6-phosphate deacetylase	0.561847	1	60	60	1	R	17
256	3	NR-59480	H8	TS01964828	432761945	1556913	SAK_RS07865	SAK_1560	1557238	1556684	R	ADP-ribose pyrophosphatase	0.586643	1	136305	136305	1	F	16
257	3	NR-59480	A9	TS01964828	432761946	1577174	SAK_RS07965	SAK_1579	1576302	1577519	F	PTS lactose transporter subunit IIC	0.716516	1	8952	8952	1	R	16
258	3	NR-59480	B9	TS01964828	432761947	1942666	SAK_RS09795	SAK_1945	1943444	1942416	R	Cro/Cl family transcriptional regulator	0.756809	1	14628	14628	1	F	17
259	3	NR-59480	C9	TS01964828	432761948	1686468	SAK_RS08550	SAK_1698	1687157	1686150	R	phospho-2-dehydro-3-deoxyheptonate aldolase	0.684211	1	9587	9587	1	F	16
260	3	NR-59480	D9	TS01964828	432761949	721355	IG_SAK_RS10990	IG_SAK_RS10990	720676	721698	F		0.664384	1	4723	4723	1	R	16
261	3	NR-59480	E9	TS01964828	432761950	924265	SAK_RS04855	SAK_0970	923933	924853	F	hypothetical protein	0.36087	1	150914	150914	1	R	16
262	3	NR-59480	F9	TS01964828	432761951	600799	SAK_RS03335	SAK_0667	600310	601434	F	epoxyqueuosine reductase	0.435053	1	4787	4787	1	R	16
263	3	NR-59480	G9	TS01964828	432761952	999185	SAK_RS05155	SAK_1029	999695	999057	R	hypothetical protein	0.799373	1	39874	39874	1	F	16
264	3	NR-59480	H9	TS01964828	432761953	155435	SAK_RS00960	SAK_0194	155811	154261	R	glutamine ABC transporter substrate-binding protein	0.242581	1	229181	229181	1	F	16
265	3	NR-59480	A10	TS01964828	432761954	1504337	SAK_RS07590	SAK_1507	1504069	1504743	F	NAD(P)H-dependent oxidoreductase	0.397626	1	7618	7618	1	R	16
266	3	NR-59480	B10	TS01964828	432761955	1219599	SAK_RS06260	SAK_1248	1220074	1219445	R	neuD protein	0.755167	1	2285	2285	1	F	17
267	3	NR-59480	C10	TS01964828	432761956	1967981	SAK_RS09970	SAK_1981	1967732	1968595	F	CAAX amino protease	0.288528	1	6701	6701	1	R	17
268	3	NR-59480	D10	TS01964828	432761957	1545823	IG_SAK_RS07820	IG_SAK_RS07820	1545482	1546945	F		0.233083	1	220194	220194	1	F	16
269	3	NR-59480	E10	TS01964828	432761958	1134284	SAK_RS05785	SAK_1156	1135095	1133362	R	sugar ABC transporter ATP-binding protein	0.467975	1	129312	129312	1	F	17
270	3	NR-59480	F10	TS01964828	432761959	114313	SAK_RS00765	SAK_0155	113294	114577	F	trigger factor	0.794232	1	39196	39196	1	R	16
271	3	NR-59480	G10	TS01964828	432761960	1038185	IG_SAK_RS05340	IG_SAK_RS05340	1038148	1038312	F		0.22561	1	1510	1510	1	F	17
272	3	NR-59480	H10	TS01964828	432761961	1717478	IG_SAK_RS08690	IG_SAK_RS08690	1717407	1717490	F		0.855422	1	2398	2398	1	F	16
273	3	NR-59480	A11	TS01964828	432761962	703367	SAK_RS03815	SAK_0766	702564	704069	F	protein kinase	0.533555	1	1744	1744	1	R	16
274	3	NR-59480	B11	TS01964828	432761963	2113002	IG_SAK_RS10690	IG_SAK_RS10690	2112990	2113015	F		0.48	1	27091	27091	1	R	16
275	3	NR-59480	C11	TS01964828	432761964	762154	IG_SAK_RS04105	IG_SAK_RS04105	762130	762321	F		0.125654	1	5698	5698	1	F	17
276	3	NR-59480	D11	TS01964828	432761965	1842651	SAK_RS09300	SAK_1847	1842456	1842947	F	acetyltransferase	0.397149	1	317381	317381	1	R	16
277	3	NR-59480	E11	TS01964828	432761966	1153364	SAK_RS05880	SAK_1175	1154800	1152800	R	potassium transporter Kup	0.718	1	2226	2226	1	F	17
278	3	NR-59480	F11	TS01964828	432761967	1000688	SAK_RS05160	SAK_1031	1000406	1001017	F	membrane protein	0.461538	1	21873	21873	1	R	17
279	3	NR-59480	G11	TS01964828	432761968	2095607	SAK_RS10595	SAK_2103	2095497	2096165	F	L-serine dehydratase, iron-sulfur-dependent subunit beta	0.164671	1	37809	37809	1	R	16
280	3	NR-59480	H11	TS01964828	432761969	2015945	SAK_RS10170	SAK_2021	2016464	2015847	R	anaerobic ribonucleoside-triphosphate reductase activating protein	0.841167	1	6841	6841	1	F	16
281	3	NR-59480	A12	TS01964828	432761970	404000	SAK_RS02285	SAK_0459	403104	405338	F	ATPase P	0.401074	1	1013	1013	1	R	16
282	3	NR-59480	B12	TS01964828	432761971	210740	SAK_RS01215	SAK_0247	210110	210754	F	haloacid dehalogenase	0.978261	1	6177	6177	1	R	16
283	3	NR-59480	C12	TS01964828	432761972	1817730	SAK_RS09180	SAK_1823	1818606	1817089	R	carbohydrate kinase	0.577456	1	8746	8746	1	F	16
284	3	NR-59480	D12	TS01964828	432761973	271723	SAK_RS01605	SAK_0325	271250	271831	F	membrane protein	0.814114	1	1077	1077	1	R	17
285	3	NR-59480	E12	TS01964828	432761974	1424582	IG_SAK_RS07255	IG_SAK_RS07255	1422301	1426659	F		0.523405	1	1660	1660	1	F	17
286	3	NR-59480	F12	TS01964828	432761975	1367382	SAK_RS06950	SAK_1381	1368811	1367177	R	hypothetical protein	0.874541	1	20803	20803	1	F	17
287	3	NR-59480	G12	TS01964828	432761976	1645094	SAK_RS08330	SAK_1653	1645338	1644268	R	methionine import ATP-binding protein MetN	0.228037	1	4770	4770	1	F	16
288	3	NR-59480	H12	TS01964828	432761977	1228938	SAK_RS06310	SAK_1258	1230297	1228909	R	galactosyl transferase	0.979107	1	12107	12107	1	F	16
289	4	NR-59481	A1	TS01964852	432761978	421406	SAK_RS02375	SAK_0476	420889	421416	F	5-formyltetrahydrofolate cyclo-ligase	0.981025	1	1861	1861	1	R	16
290	4	NR-59481	B1	TS01964852	432761979	1771225	SAK_RS08950	SAK_1778	1772177	1771152	R	amino acid lyase	0.92878	1	260390	260390	1	F	17
291	4	NR-59481	C1	TS01964852	432761980	1558738	IG_SAK_RS07875	IG_SAK_RS07875	1558639	1558881	F		0.409091	1	747	747	1	F	16
292	4	NR-59481	D1	TS01964852	432761981	1129226	IG_SAK_RS05760	IG_SAK_RS05760	1128437	1129419	F		0.803462	1	1958	1958	1	F	17
293	4	NR-59481	E1	TS01964852	432761982	1399471	IG_SAK_RS07120	IG_SAK_RS07120	1399316	1399556	F		0.645833	1	77480	77480	1	F	17
294	4	NR-59481	F1	TS01964852	432761983	2031333	SAK_RS10255	SAK_2039	2031322	2031525	F	cold-shock protein	0.0541872	0.834808	1017	849	1	R	17
295	4	NR-59481	G1	TS01964852	432761984	257557	SAK_RS01490	SAK_0302	258189	257554	R	choline ABC transporter permease	0.995276	1	34026	34026	1	F	16
296	4	NR-59481	H1	TS01964852	432761985	414374	SAK_RS02330	SAK_0468	413441	414478	F	two-component sensor histidine kinase	0.899711	1	71170	71170	1	R	16
297	4	NR-59481	A2	TS01964852	432761986	2106230	SAK_RS10655	SAK_2115	2106972	2106106	R	sugar transporter	0.856813	1	5769	5769	1	F	17
298	4	NR-59481	B2	TS01964852	432761987	844904	SAK_RS04475	SAK_0895	844282	844968	F	membrane protein	0.906706	1	21293	21293	1	R	16
299	4	NR-59481	C2	TS01964852	432761988	1541526	SAK_RS07790	SAK_1546	1542682	1541300	R	quinolone resistance protein NorB	0.836469	0.764557	1580	1208	1	F	16
300	4	NR-59481	D2	TS01964852	432761989	1503401	SAK_RS07585	SAK_1506	1503802	1502960	R	aldo/keto reductase	0.476247	1	64062	64062	1	F	17
301	4	NR-59481	E2	TS01964852	432761990	1029728	SAK_RS05295	SAK_1059	1030773	1029646	R	sodium:proton antiporter	0.92724	1	185	185	1	F	16
302	4	NR-59481	F2	TS01964852	432761991	1774851	SAK_RS08970	SAK_1782	1774662	1774892	F	hypothetical protein	0.821739	1	156571	156571	1	R	16
303	4	NR-59481	G2	TS01964852	432761992	1368459	SAK_RS06950	SAK_1381	1368811	1367177	R	hypothetical protein	0.215422	1	126787	126787	1	F	16
304	4	NR-59481	H2	TS01964852	432761993	182890	SAK_RS01085	SAK_0219	182391	183203	F	zinc ABC transporter permease	0.614532	1	16671	16671	1	R	16
305	4	NR-59481	A3	TS01964852	432761994	830829	SAK_RS04425	SAK_0885	829735	832530	F	phosphoenolpyruvate carboxylase	0.391413	1	15625	15625	1	R	16
306	4	NR-59481	B3	TS01964852	432761995	322222	SAK_RS01855	SAK_0374	322200	323354	F	RNA methyltransferase	0.0190641	1	134252	134252	1	R	17
307	4	NR-59481	C3	TS01964852	432761996	1605283	SAK_RS08130	SAK_1612	1605610	1605137	R	CBS domain-containing protein	0.691332	1	116362	116362	1	F	17
308	4	NR-59481	D3	TS01964852	432761997	46958	SAK_RS00315	SAK_0064	46285	47184	F	hypothetical protein	0.74861	1	2035	2035	1	F	17
309	4	NR-59481	E3	TS01964852	432761998	259174	SAK_RS01495	SAK_0303	259334	258189	R	glycine/betaine ABC transporter ATP-binding protein	0.139738	1	5250	5250	1	F	17
310	4	NR-59481	F3	TS01964852	432761999	873939	SAK_RS04610	SAK_0922	874749	873721	R	tRNA preQ1(34) S-adenosylmethionine ribosyltransferase-isomerase QueA	0.787938	1	9874	9874	1	F	16
311	4	NR-59481	G3	TS01964852	432762000	925410	IG_SAK_RS04865	IG_SAK_RS04865	925326	925506	F		0.466667	1	6680	6680	1	R	17
312	4	NR-59481	H3	TS01964852	432762001	1691209	SAK_RS08565	SAK_1701	1691866	1690985	R	fructokinase	0.745743	1	2032	2032	1	F	17
313	4	NR-59481	A4	TS01964852	432762002	1369348	SAK_RS06955	SAK_1382	1369946	1369023	R	2-dehydropantoate 2-reductase	0.647887	1	3207	3207	1	F	16
314	4	NR-59481	B4	TS01964852	432762003	343662	SAK_RS01950	SAK_0393	342682	344082	F	peptidyl-prolyl cis-trans isomerase	0.7	1	1719	1719	1	R	16
315	4	NR-59481	C4	TS01964852	432762004	1614044	SAK_RS08195	SAK_1625	1614709	1613852	R	ABC transporter substrate-binding protein	0.775963	1	5986	5986	1	F	16
316	4	NR-59481	D4	TS01964852	433605182	293257	SAK_RS01725	SAK_0348	292369	293706	F	NADH oxidase	0.664174	1	4779	4779	1	R	17
317	4	NR-59481	E4	TS01964852	432762006	354944	SAK_RS02005	SAK_0404	354957	354031	R	cysteine synthase A	0.0140389	1	139294	139294	1	F	16
318	4	NR-59481	F4	TS01964852	432762007	400958	SAK_RS02265	SAK_0455	398181	400964	F	translation initiation factor IF-2	0.997844	1	37376	37376	1	R	17
319	4	NR-59481	G4	TS01964852	432762008	1176470	IG_SAK_RS05995	IG_SAK_RS05995	1176372	1176514	F		0.690141	1	14277	14277	1	F	17
320	4	NR-59481	H4	TS01964852	432762009	732002	SAK_RS03970	SAK_0796	731370	732248	F	ABC transporter permease	0.719818	1	13917	13917	1	R	17
321	4	NR-59481	A5	TS01964852	432762010	1759116	SAK_RS08870	0	1759381	1759082	R	hypothetical protein	0.886288	1	55311	55311	1	F	17
322	4	NR-59481	B5	TS01964852	432762011	1512646	IG_SAK_RS07630	IG_SAK_RS07630	1512463	1512657	F		0.943299	1	57325	57325	1	F	17
323	4	NR-59481	C5	TS01964852	432762012	1076427	IG_SAK_RS05515	IG_SAK_RS05515	1076411	1076471	F		0.266667	1	9004	9004	1	F	16
324	4	NR-59481	D5	TS01964852	432762013	157458	SAK_RS00965	SAK_0195	155947	157821	F	hypothetical protein	0.806297	1	113693	113693	1	R	16
325	4	NR-59481	E5	TS01964852	432762014	2124376	IG_SAK_RS10735	IG_SAK_RS10735	2124371	2124437	F		0.0757576	1	13358	13358	1	F	17
326	4	NR-59481	F5	TS01964852	432762015	2087103	IG_SAK_RS10560	IG_SAK_RS10560	2086883	2087211	F		0.670732	1	9572	9572	1	F	17
327	4	NR-59481	G5	TS01964852	432762016	1287707	SAK_RS06560	SAK_1308	1288006	1286225	R	UvrABC system protein C	0.167883	1	2929	2929	1	F	16
328	4	NR-59481	H5	TS01964852	432762017	1705020	IG_SAK_RS11195	IG_SAK_RS11195	1704955	1705041	F		0.755814	1	37695	37695	1	F	16
329	4	NR-59481	A6	TS01964852	432762018	1483454	IG_SAK_RS11090	IG_SAK_RS11090	1483342	1483671	F		0.340426	1	3708	3708	1	F	16
330	4	NR-59481	B6	TS01964852	432762019	1770207	SAK_RS08940	SAK_1776	1770363	1769581	R	DUF4931 domain-containing protein	0.199488	1	21553	21553	1	R	16
331	4	NR-59481	C6	TS01964852	432762020	1219809	SAK_RS06260	SAK_1248	1220074	1219445	R	neuD protein	0.421304	1	4506	4506	1	F	17
332	4	NR-59481	D6	TS01964852	432762021	284916	SAK_RS01690	SAK_0341	284801	285442	F	FMN-dependent NADH-azoreductase	0.179407	0.792294	3322	2632	1	R	16
333	4	NR-59481	E6	TS01964852	432762022	210932	SAK_RS01220	SAK_0248	210781	212526	F	sensor protein LytS	0.086533	1	4526	4526	1	R	16
334	4	NR-59481	F6	TS01964852	432762023	989647	SAK_RS05120	SAK_1022	988512	990344	F	elongation factor 4	0.619541	1	9448	9448	1	R	16
335	4	NR-59481	G6	TS01964852	432762024	1564171	SAK_RS07920	SAK_1570	1565032	1563620	R	glycosyl transferase family 2	0.609773	1	12994	12994	1	R	16
336	4	NR-59481	H6	TS01964852	432762025	303259	SAK_RS01765	SAK_0356	302664	303917	F	gamma-glutamyl-phosphate reductase	0.47486	1	100425	100425	1	R	16
337	4	NR-59481	A7	TS01964852	432762026	1507764	SAK_RS07605	SAK_1510	1506407	1507795	F	amino acid transporter	0.977666	1	17084	17084	1	R	16
338	4	NR-59481	B7	TS01964852	432762027	493896	IG_SAK_RS02740	IG_SAK_RS02740	493741	493899	F		0.981013	1	11148	11148	1	R	17
339	4	NR-59481	C7	TS01964852	432762028	1935952	SAK_RS09745	SAK_1935	1936145	1935837	R	RNA-binding protein	0.626623	1	121781	121781	1	F	17
340	4	NR-59481	D7	TS01964852	432762029	2084284	SAK_RS10545	SAK_2093	2083694	2084659	F	hypothetical protein	0.611399	0.794569	5082	4038	1	R	17
341	4	NR-59481	E7	TS01964852	432762030	1751709	SAK_RS08830	SAK_1756	1753325	1751340	R	transketolase	0.814106	1	58394	58394	1	F	17
342	4	NR-59481	F7	TS01964852	432762031	1423811	IG_SAK_RS07255	IG_SAK_RS07255	1422301	1426659	F		0.346489	1	51990	51990	1	F	17
343	4	NR-59481	G7	TS01964852	432762032	1322627	SAK_RS06730	SAK_1337	1323568	1322624	R	homocysteine S-methyltransferase	0.996822	1	54723	54723	1	F	17
344	4	NR-59481	H7	TS01964852	432762033	435776	SAK_RS02465	SAK_0494	434672	436027	F	23S rRNA (uracil-5-)-methyltransferase RumA	0.81476	1	10228	10228	1	R	16
345	4	NR-59481	A8	TS01964852	432762034	2060919	SAK_RS10400	SAK_2067	2060278	2061111	F	hypothetical protein	0.769508	1	11739	11739	1	R	16
346	4	NR-59481	B8	TS01964852	432762035	2084473	SAK_RS10545	SAK_2093	2083694	2084659	F	hypothetical protein	0.807254	1	25289	25289	1	R	17
347	4	NR-59481	C8	TS01964852	432762036	459923	SAK_RS02570	SAK_0517	459256	462318	F	C protein alpha-antigen	0.217831	1	33597	33597	1	R	17
348	4	NR-59481	D8	TS01964852	432762037	51442	SAK_RS00335	SAK_0068	51031	51918	F	sugar ABC transporter permease	0.46336	1	40752	40752	1	R	16
349	4	NR-59481	E8	TS01964852	432762038	869782	SAK_RS04590	SAK_0918	869554	870696	F	glycerate kinase	0.19965	1	31135	31135	1	R	16
350	4	NR-59481	F8	TS01964852	432762039	659588	SAK_RS10955	#N/A	654904	660228	F		0.87979	1	65133	65133	1	F	16
351	4	NR-59481	G8	TS01964852	432762040	2042058	IG_SAK_RS10300	IG_SAK_RS10300	2042027	2042245	F		0.142202	1	26056	26056	1	F	17
352	4	NR-59481	H8	TS01964852	432762041	1045288	IG_SAK_RS05370	IG_SAK_RS05370	1044837	1045288	F		1	1	9177	9177	1	R	16
353	4	NR-59481	A9	TS01964852	432762042	53688	SAK_RS00350	SAK_0071	53234	53896	F	hypothetical protein	0.685801	0.892213	17683	15777	1	R	17
354	4	NR-59481	B9	TS01964852	432762043	3010	SAK_RS00015	SAK_0003	2823	3704	F	diacylglycerol kinase	0.212259	1	59080	59080	1	R	17
355	4	NR-59481	C9	TS01964852	432762044	391420	SAK_RS02210	SAK_0445	391339	391842	F	hypothetical protein	0.161034	1	8118	8118	1	R	16
356	4	NR-59481	D9	TS01964852	432762045	160840	IG_SAK_RS00985	IG_SAK_RS00985	160744	160907	F		0.588957	1	8078	8078	1	R	16
357	4	NR-59481	E9	TS01964852	432762046	1482383	SAK_RS07505	SAK_1492	1483341	1482334	R	beta-1,6-galactofuranosyltransferase	0.951341	1	19116	19116	1	F	17
358	4	NR-59481	F9	TS01964852	432762047	70980	SAK_RS00425	SAK_0086	68961	71603	F	bifunctional acetaldehyde-CoA/alcohol dehydrogenase	0.764194	1	58814	58814	1	R	17
359	4	NR-59481	G9	TS01964852	432762048	965681	IG_SAK_RS05020	IG_SAK_RS05020	965623	965748	F		0.464	1	7568	7568	1	R	17
360	4	NR-59481	H9	TS01964852	432762049	1189461	SAK_RS06075	SAK_1213	1189931	1189245	R	hypothetical protein	0.685131	1	21290	21290	1	F	16
361	4	NR-59481	A10	TS01964852	432762050	1957680	IG_SAK_RS09900	IG_SAK_RS09900	1957188	1957697	F		0.966601	1	23758	23758	1	F	17
362	4	NR-59481	B10	TS01964852	432762051	147683	SAK_RS00925	SAK_0186	149184	145690	R	YSIRK signal domain/LPXTG anchor domain surface protein	0.429594	1	4447	4447	1	F	17
363	4	NR-59481	C10	TS01964852	432762052	2061295	IG_SAK_RS10405	IG_SAK_RS10405	2061112	2061332	F		0.831818	1	42144	42144	1	R	16
364	4	NR-59481	D10	TS01964852	432762053	1811126	SAK_RS09160	SAK_1819	1813065	1810687	R	phosphoketolase	0.815391	1	159	159	1	F	16
365	4	NR-59481	E10	TS01964852	432762054	1350063	IG_SAK_RS06875	IG_SAK_RS06875	1350030	1350098	F		0.485294	1	16674	16674	1	F	17
366	4	NR-59481	F10	TS01964852	432762055	1293960	IG_SAK_RS06615	IG_SAK_RS06615	1292169	1294864	F		0.664564	1	40603	40603	1	F	16
367	4	NR-59481	G10	TS01964852	432762056	197900	SAK_RS10775	SAK_0226	197209	198180	F	competence protein CglA	0.711637	1	105	105	1	F	16
368	4	NR-59481	H10	TS01964852	432762057	1971412	IG_SAK_RS09990	IG_SAK_RS09990	1971303	1971502	F		0.547739	1	542	542	1	R	17
369	4	NR-59481	A11	TS01964852	432762058	772174	SAK_RS04145	SAK_0828	771919	772965	F	mannonate dehydratase	0.243786	1	90	90	1	R	17
370	4	NR-59481	B11	TS01964852	432762059	1001446	SAK_RS05165	SAK_1032	1001836	1001054	R	hypothetical protein	0.498721	1	37487	37487	1	F	17
371	4	NR-59481	C11	TS01964852	432762060	1724872	SAK_RS08725	SAK_1735	1724456	1726768	F	formate acetyltransferase	0.179931	1	3214	3214	1	R	17
372	4	NR-59481	D11	TS01964852	432762061	874529	SAK_RS04610	SAK_0922	874749	873721	R	tRNA preQ1(34) S-adenosylmethionine ribosyltransferase-isomerase QueA	0.214008	1	15820	15820	1	F	17
373	4	NR-59481	E11	TS01964852	432762062	652612	SAK_RS03590	SAK_0718	651506	652861	F	RNA methyltransferase	0.816236	1	57	57	1	R	17
374	4	NR-59481	F11	TS01964852	432762063	708387	IG_SAK_RS10980	IG_SAK_RS10980	707395	709014	F		0.612724	1	9883	9883	1	F	17
375	4	NR-59481	G11	TS01964852	432762064	1576294	IG_SAK_RS07965	IG_SAK_RS07965	1576104	1576301	F		0.964467	1	6346	6346	1	R	16
376	4	NR-59481	H11	TS01964852	432762065	1646513	SAK_RS08335	SAK_1654	1646707	1645331	R	peptidase M20	0.140988	1	27312	27312	1	F	17
377	4	NR-59481	A12	TS01964852	432762066	349718	SAK_RS01990	SAK_0401	349589	352045	F	glycyl radical enzyme	0.0525244	1	60	60	1	F	17
378	4	NR-59481	B12	TS01964852	432762067	1205950	SAK_RS06180	SAK_1232	1204949	1206184	F	cation transporter	0.810526	1	43782	43782	1	R	17
379	4	NR-59481	C12	TS01964852	432762068	66612	SAK_RS00415	SAK_0084	66536	66916	F	membrane protein	0.2	1	268	268	1	R	16
380	4	NR-59481	D12	TS01964852	432762069	1729317	SAK_RS08745	SAK_1739	1729084	1729980	F	membrane protein	0.260045	1	1129	1129	1	R	17
381	4	NR-59481	E12	TS01964852	432762070	730681	SAK_RS03965	SAK_0795	730448	731377	F	ABC transporter ATP-binding protein	0.250807	0.833333	84	70	1	R	16
382	4	NR-59481	F12	TS01964852	432762071	480273	IG_SAK_RS02670	IG_SAK_RS02670	479289	480559	F		0.774803	0.746948	901	673	1	R	17
383	4	NR-59481	G12	TS01964852	432762072	1314247	SAK_RS06700	SAK_1331	1314650	1313445	R	hypothetical protein	0.33444	1	3901	3901	1	F	16
384	4	NR-59481	H12	TS01964852	432762073	1421696	SAK_RS07245	SAK_1440	1422300	1420792	R	hypothetical protein	0.400531	1	23	23	1	R	16
385	5	NR-59482	A1	TS01963184	432775601	1899383	SAK_RS09550	SAK_1897	1899969	1897387	R	histidine triad protein	0.226956	1	608	608	1	F	16
386	5	NR-59482	B1	TS01963184	432775602	1959472	IG_SAK_RS09920	IG_SAK_RS09920	1959124	1960418	F		0.268934	1	2825	2825	1	F	16
387	5	NR-59482	C1	TS01963184	432775603	1638087	SAK_RS08300	SAK_1647	1638877	1637201	R	ABC transporter ATP-binding protein	0.47136	1	4485	4485	1	F	16
388	5	NR-59482	D1	TS01963184	432775604	1533957	SAK_RS07755	SAK_1539	1534590	1533802	R	peptide ABC transporter ATP-binding protein	0.803299	1	10	10	1	R	16
389	5	NR-59482	E1	TS01963184	432775605	1700384	SAK_RS08610	0	1700504	1700064	R	hypothetical protein	0.272727	1	2912	2912	1	F	16
390	5	NR-59482	F1	TS01963184	433605190	1684580	IG_SAK_RS08540	IG_SAK_RS08540	1684577	1684668	F		0.032967	1	34	34	1	F	16
391	5	NR-59482	G1	TS01963184	432775607	1231051	SAK_RS06320	SAK_1260	1231711	1231019	R	capsular polysaccharide biosynthesis protein CpsC	0.953757	1	5748	5748	1	F	17
392	5	NR-59482	H1	TS01963184	432775608	538548	SAK_RS02960	SAK_0594	537139	538833	F	phosphoglucomutase	0.831759	0.84	25	21	1	R	17
393	5	NR-59482	A2	TS01963184	432775609	54703	SAK_RS00355	SAK_0072	53893	54810	F	N-acetylneuraminate lyase	0.883315	0.835015	3964	3310	1	F	17
394	5	NR-59482	B2	TS01963184	432775610	1376438	SAK_RS07005	SAK_1392	1377264	1376017	R	ABC transporter permease	0.66239	1	7972	7972	1	F	16
395	5	NR-59482	C2	TS01963184	432775611	1649564	IG_SAK_RS08355	IG_SAK_RS08355	1649538	1649584	F		0.565217	1	1864	1864	1	F	17
396	5	NR-59482	D2	TS01963184	432775612	1421698	SAK_RS07245	SAK_1440	1422300	1420792	R	hypothetical protein	0.399204	1	1215	1215	1	F	17
397	5	NR-59482	E2	TS01963184	432775613	1494964	SAK_RS07540	SAK_1498	1494759	1495499	F	peptide ABC transporter ATP-binding protein	0.277027	1	15001	15001	1	R	16
398	5	NR-59482	F2	TS01963184	432775614	1647607	SAK_RS08340	SAK_1655	1647665	1646841	R	O-sialoglycoprotein endopeptidase	0.0703883	1	7921	7921	1	F	17
399	5	NR-59482	G2	TS01963184	432775615	1503007	SAK_RS07585	SAK_1506	1503802	1502960	R	aldo/keto reductase	0.944181	1	5930	5930	1	F	16
400	5	NR-59482	H2	TS01963184	432775616	1186008	IG_SAK_RS06065	IG_SAK_RS06065	1184867	1186679	F		0.629691	1	5675	5675	1	F	17
401	5	NR-59482	A3	TS01963184	432775617	1446703	SAK_RS07355	SAK_1463	1446539	1446916	F	large-conductance mechanosensitive channel	0.435013	1	6718	6718	1	R	17
402	5	NR-59482	B3	TS01963184	432775618	2064291	SAK_RS10415	SAK_2070	2066194	2063651	R	membrane protein	0.748329	1	5359	5359	1	F	16
403	5	NR-59482	C3	TS01963184	432775619	1294296	IG_SAK_RS06615	IG_SAK_RS06615	1292169	1294864	F		0.789239	1	252	252	1	F	17
404	5	NR-59482	D3	TS01963184	432775620	1761924	SAK_RS08895	SAK_1766	1762309	1761779	R	hypothetical protein	0.726415	1	3066	3066	1	F	16
405	5	NR-59482	E3	TS01963184	432775621	1575228	IG_SAK_RS07960	IG_SAK_RS07960	1575114	1575270	F		0.730769	1	3642	3642	1	F	16
406	5	NR-59482	F3	TS01963184	432775622	1021924	IG_SAK_RS05265	IG_SAK_RS05265	1021907	1022110	F		0.0837438	1	5977	5977	1	R	16
407	5	NR-59482	G3	TS01963184	432775623	1380067	SAK_RS07020	SAK_1395	1381043	1379445	R	carbamoyl phosphate synthase large subunit	0.610763	1	1322	1322	1	F	16
408	5	NR-59482	H3	TS01963184	432775624	2032497	SAK_RS10260	SAK_2040	2034158	2031582	R	DNA mismatch repair protein MutS	0.644798	1	6006	6006	1	F	17
409	5	NR-59482	A4	TS01963184	432775625	42547	SAK_RS00295	SAK_0060	42012	43034	F	phosphoribosylformylglycinamidine cyclo-ligase	0.523483	1	171	171	1	F	16
410	5	NR-59482	B4	TS01963184	432775626	1991983	SAK_RS10050	SAK_1997	1992454	1991609	R	patatin family protein	0.557396	1	20531	20531	1	F	17
411	5	NR-59482	C4	TS01963184	432775627	1583134	IG_SAK_RS08005	IG_SAK_RS08005	1581971	1583262	F		0.900852	1	321	321	1	F	16
412	5	NR-59482	D4	TS01963184	432775628	1528468	SAK_RS07720	SAK_1532	1529725	1527953	R	oleate hydratase	0.709368	1	5426	5426	1	R	16
413	5	NR-59482	E4	TS01963184	432775629	1892385	SAK_RS09520	SAK_1891	1893316	1891163	R	sialidase	0.43242	1	826	826	1	F	16
414	5	NR-59482	F4	TS01963184	432775630	393302	SAK_RS02225	SAK_0447	392878	393912	F	ABC transporter permease	0.410058	1	21852	21852	1	R	16
415	5	NR-59482	G4	TS01963184	432775631	391422	SAK_RS02210	SAK_0445	391339	391842	F	hypothetical protein	0.16501	1	44289	44289	1	F	17
416	5	NR-59482	H4	TS01963184	432775632	1588216	SAK_RS08030	SAK_1592	1587120	1588286	F	transposase	0.939966	1	3440	3440	1	F	17
417	5	NR-59482	A5	TS01963184	432775633	1489596	SAK_RS07525	SAK_1495	1491412	1489421	R	excinuclease ABC subunit B	0.912104	1	46574	46574	1	F	17
418	5	NR-59482	B5	TS01963184	432775634	1734980	SAK_RS08770	SAK_1744	1733587	1735872	F	Xaa-Pro dipeptidyl-peptidase	0.609628	1	10218	10218	1	R	17
419	5	NR-59482	C5	TS01963184	432775635	505198	SAK_RS02800	SAK_0562	504742	506481	F	multidrug ABC transporter ATP-binding protein	0.26222	1	31659	31659	1	R	17
420	5	NR-59482	D5	TS01963184	432775636	137658	SAK_RS00875	SAK_0177	136584	137972	F	argininosuccinate lyase	0.773775	1	2093	2093	1	F	17
421	5	NR-59482	E5	TS01963184	432775637	393712	SAK_RS02225	SAK_0447	392878	393912	F	ABC transporter permease	0.806576	1	6707	6707	1	R	16
422	5	NR-59482	F5	TS01963184	432775638	232990	SAK_RS01310	SAK_0266	231765	233894	F	polyribonucleotide nucleotidyltransferase	0.575388	1	121958	121958	1	R	17
423	5	NR-59482	G5	TS01963184	432775639	1788172	SAK_RS09035	SAK_1795	1788908	1787967	R	3\'-5\' exoribonuclease	0.782147	1	13424	13424	1	F	16
424	5	NR-59482	H5	TS01963184	432775640	2086073	SAK_RS10550	SAK_2094	2084992	2086164	F	integrase	0.922355	1	2472	2472	1	R	17
425	5	NR-59482	A6	TS01963184	432775641	1488993	IG_SAK_RS07525	IG_SAK_RS07525	1487449	1489420	F		0.783359	1	2748	2748	1	R	17
426	5	NR-59482	B6	TS01963184	432775642	1926988	SAK_RS09680	SAK_1922	1927213	1926536	R	DNA-binding response regulator	0.332349	1	83487	83487	1	F	16
427	5	NR-59482	C6	TS01963184	432775643	168488	SAK_RS01015	SAK_0205	168806	167571	R	D-alanyl-D-alanine carboxypeptidase	0.25749	1	27	27	1	R	16
428	5	NR-59482	D6	TS01963184	432775644	1241932	SAK_RS06375	SAK_1271	1241972	1241262	R	Zn-dependent protease	0.056338	0.859155	284	244	1	F	17
429	5	NR-59482	E6	TS01963184	432775645	827970	SAK_RS04420	SAK_0884	829526	827727	R	oligoendopeptidase F	0.864925	1	1952	1952	1	F	16
430	5	NR-59482	F6	TS01963184	432775646	1918934	IG_SAK_RS09650	IG_SAK_RS09650	1918838	1919125	F		0.334495	1	235	235	1	F	17
431	5	NR-59482	G6	TS01963184	432775647	2031585	SAK_RS10260	SAK_2040	2034158	2031582	R	DNA mismatch repair protein MutS	0.998835	1	21447	21447	1	F	16
432	5	NR-59482	H6	TS01963184	432775648	1807305	IG_SAK_RS09150	IG_SAK_RS09150	1807097	1807341	F		0.852459	1	19067	19067	1	F	16
433	5	NR-59482	A7	TS01963184	432775649	52055	SAK_RS00340	SAK_0069	51928	52758	F	sugar ABC transporter permease	0.153012	1	17960	17960	1	F	17
434	5	NR-59482	B7	TS01963184	432775650	320841	SAK_RS01845	SAK_0372	320759	321277	F	hypothetical protein	0.158301	1	11925	11925	1	R	16
435	5	NR-59482	C7	TS01963184	432775651	985438	SAK_RS05100	SAK_1019	985298	985624	F	CRISPR-associated endonuclease Cas2	0.429448	1	50196	50196	1	R	16
436	5	NR-59482	D7	TS01963184	432775652	783238	IG_SAK_RS04190	IG_SAK_RS04190	783034	783489	F		0.448352	1	503	503	1	R	16
437	5	NR-59482	E7	TS01963184	432775653	355558	SAK_RS02010	SAK_0405	355692	355048	R	YigZ family protein	0.208075	1	553	553	1	F	17
438	5	NR-59482	F7	TS01963184	432775654	257762	SAK_RS01490	SAK_0302	258189	257554	R	choline ABC transporter permease	0.672441	1	20331	20331	1	F	16
439	5	NR-59482	G7	TS01963184	432775655	1670390	SAK_RS08475	SAK_1683	1670961	1670131	R	phosphoenolpyruvate synthase regulatory protein	0.687952	1	78351	78351	1	F	17
440	5	NR-59482	H7	TS01963184	432775656	1289480	SAK_RS06570	SAK_1310	1290332	1288992	R	MATE family efflux transporter	0.635821	1	6469	6469	1	F	17
441	5	NR-59482	A8	TS01963184	432775657	1369304	SAK_RS06955	SAK_1382	1369946	1369023	R	2-dehydropantoate 2-reductase	0.695558	0.789823	452	357	1	F	17
442	5	NR-59482	B8	TS01963184	432775658	316781	SAK_RS01830	SAK_0369	316472	317806	F	aminopeptidase	0.231634	1	3204	3204	1	R	17
443	5	NR-59482	C8	TS01963184	432775659	1956602	SAK_RS09895	SAK_1966	1957019	1956402	R	peptide ABC transporter ATP-binding protein	0.675851	1	1539	1539	1	F	16
444	5	NR-59482	D8	TS01963184	432775660	57181	SAK_RS00370	SAK_0075	57519	56716	R	RpiR family transcriptional regulator	0.420922	0.755952	168	127	1	R	17
445	5	NR-59482	E8	TS01963184	432775661	860557	SAK_RS04550	SAK_0910	861047	860055	R	hypothetical protein	0.493952	1	306	306	1	F	17
446	5	NR-59482	F8	TS01963184	432775662	870805	SAK_RS04595	SAK_0919	870721	871977	F	gluconate:proton symporter	0.066879	1	33240	33240	1	R	17
447	5	NR-59482	G8	TS01963184	432775663	297805	SAK_RS01745	SAK_0352	297775	298509	F	ABC transporter ATP-binding protein	0.0408719	1	13120	13120	1	F	16
448	5	NR-59482	H8	TS01963184	432775664	97368	IG_SAK_RS10810	IG_SAK_RS10810	97119	97783	F		0.375	1	178	178	1	F	16
449	5	NR-59482	A9	TS01963184	432775665	1886582	SAK_RS09490	SAK_1885	1886986	1886135	R	Fis family transcriptional regulator	0.474736	1	3529	3529	1	R	16
450	5	NR-59482	B9	TS01963184	432775666	2107644	SAK_RS10660	SAK_2116	2107690	2107028	R	transcriptional regulator	0.0694864	1	8314	8314	1	F	16
451	5	NR-59482	C9	TS01963184	432775667	1328520	SAK_RS06760	SAK_1343	1328925	1327699	R	ATP-dependent Clp protease ATP-binding subunit ClpX	0.330343	1	4610	4610	1	F	16
452	5	NR-59482	D9	TS01963184	432775668	1895156	SAK_RS09530	SAK_1893	1895300	1893852	R	PTS glucose transporter subunit IIC	0.0994475	1	4918	4918	1	F	16
453	5	NR-59482	E9	TS01963184	432775669	1283881	SAK_RS06550	SAK_1306	1284231	1283629	R	NAD(P)H nitroreductase	0.581395	1	1518	1518	1	R	16
454	5	NR-59482	F9	TS01963184	432775670	917078	SAK_RS04815	SAK_0962	916794	917474	F	thiaminase II	0.417647	1	7549	7549	1	R	16
455	5	NR-59482	G9	TS01963184	432775671	1561885	SAK_RS07900	SAK_1566	1562115	1561417	R	NAD(P)-dependent dehydrogenase	0.329513	1	10898	10898	1	F	16
456	5	NR-59482	H9	TS01963184	432775672	156069	SAK_RS00965	SAK_0195	155947	157821	F	hypothetical protein	0.0651014	0.798867	353	282	1	R	17
457	5	NR-59482	A10	TS01963184	432775673	1546497	IG_SAK_RS07820	IG_SAK_RS07820	1545482	1546945	F		0.69378	1	18633	18633	1	F	16
458	5	NR-59482	B10	TS01963184	432775674	1816248	IG_SAK_RS09175	IG_SAK_RS09175	1816243	1816307	F		0.078125	1	10819	10819	1	F	17
459	5	NR-59482	C10	TS01963184	432775675	1890088	SAK_RS09510	SAK_1889	1890468	1889953	R	galactose-6-phosphate isomerase	0.737864	1	1200	1200	1	F	16
460	5	NR-59482	D10	TS01963184	432775676	102161	SAK_RS00705	SAK_0143	101799	102551	F	D-alanyl-D-alanine carboxypeptidase	0.481383	1	12654	12654	1	R	16
461	5	NR-59482	E10	TS01963184	432775677	1509394	SAK_RS07615	SAK_1512	1510754	1508349	R	ribonuclease R	0.565489	1	1752	1752	1	F	16
462	5	NR-59482	F10	TS01963184	432775678	930385	SAK_RS04880	SAK_0975	929149	931449	F	pullulanase	0.537391	1	61547	61547	1	R	17
463	5	NR-59482	G10	TS01963184	432775679	425890	SAK_RS02405	SAK_0482	425814	426629	F	membrane protein	0.0932515	1	25662	25662	1	R	16
464	5	NR-59482	H10	TS01963184	432775680	937035	SAK_RS04900	SAK_0979	935824	937254	F	glycogen synthase	0.846853	1	13456	13456	1	R	16
465	5	NR-59482	A11	TS01963184	432775681	1910029	SAK_RS09600	SAK_1906	1910706	1909933	R	DNA-binding response regulator	0.875809	1	823	823	1	F	17
466	5	NR-59482	B11	TS01963184	432775682	237237	IG_SAK_RS01340	IG_SAK_RS01340	237153	237254	F		0.831683	0.85968	1126	968	1	F	16
467	5	NR-59482	C11	TS01963184	432775683	2052468	SAK_RS10365	0	2052416	2053087	F	peptidase	0.0774963	1	1382	1382	1	R	16
468	5	NR-59482	D11	TS01963184	432775684	1910704	SAK_RS09600	SAK_1906	1910706	1909933	R	DNA-binding response regulator	0.00258732	0.839243	3751	3148	1	F	17
469	5	NR-59482	E11	TS01963184	432775685	272537	IG_SAK_RS01615	IG_SAK_RS01615	272053	272624	F		0.847636	1	889	889	1	R	16
470	5	NR-59482	F11	TS01963184	432775686	210650	SAK_RS01215	SAK_0247	210110	210754	F	haloacid dehalogenase	0.838509	1	4374	4374	1	R	17
471	5	NR-59482	G11	TS01963184	432775687	1974751	SAK_RS10000	SAK_1987	1975651	1973807	R	bifunctional homocysteine S-methyltransferase/methylenetetrahydrofolate reductase	0.488069	0.728938	11027	8038	1	F	16
472	5	NR-59482	H11	TS01963184	432775688	1188302	SAK_RS06070	SAK_1212	1189137	1188130	R	membrane protein	0.829196	0.761834	2028	1545	1	F	16
473	5	NR-59482	A12	TS01963184	432775689	516241	IG_SAK_RS02865	IG_SAK_RS02865	516164	516394	F		0.334783	1	5375	5375	1	R	17
474	5	NR-59482	B12	TS01963184	432775690	2032298	SAK_RS10260	SAK_2040	2034158	2031582	R	DNA mismatch repair protein MutS	0.72205	1	7404	7404	1	R	17
475	5	NR-59482	C12	TS01963184	432775691	443821	SAK_RS02490	SAK_0499	443076	444086	F	ribonucleoside-diphosphate reductase	0.737624	1	934	934	1	R	17
476	5	NR-59482	D12	TS01963184	432775692	1308081	SAK_RS06655	SAK_1325	1307649	1308866	F	hypothetical protein	0.354971	0.884642	14416	12753	1	R	16
477	5	NR-59482	E12	TS01963184	432775693	1317047	SAK_RS06710	SAK_1333	1318818	1315207	R	type II restriction modification system	0.490446	1	3561	3561	1	F	16
478	5	NR-59482	F12	TS01963184	432775694	451320	IG_SAK_RS02525	IG_SAK_RS02525	450303	451780	F		0.688558	1	64	64	1	F	16
479	5	NR-59482	G12	TS01963184	432775695	1834637	SAK_RS09265	SAK_1840	1834413	1835087	F	DNA-binding protein	0.332344	1	25737	25737	1	R	16
480	5	NR-59482	H12	TS01963184	432775696	1182630	SAK_RS06030	SAK_1205	1183042	1181759	R	homoserine dehydrogenase	0.321122	1	8456	8456	1	F	16
481	6	NR-59483	A1	TS01964820	432761210	657252	SAK_RS10955	#N/A	654904	660228	F		0.441022	0.803898	2463	1980	1	R	16
482	6	NR-59483	B1	TS01964820	432761211	2014304	SAK_RS10160	SAK_2019	2013856	2014716	F	glyoxalase	0.52093	1	739	739	1	R	16
483	6	NR-59483	C1	TS01964820	432761212	217217	SAK_RS01245	SAK_0253	216586	217563	F	peptide ABC transporter permease	0.645855	1	56362	56362	1	F	16
484	6	NR-59483	D1	TS01964820	432761213	1226683	SAK_RS06290	SAK_1254	1226719	1225745	R	hypothetical protein	0.036961	1	11637	11637	1	F	16
485	6	NR-59483	E1	TS01964820	432761214	1424976	IG_SAK_RS07255	IG_SAK_RS07255	1422301	1426659	F		0.613814	1	1504	1504	1	F	17
486	6	NR-59483	F1	TS01964820	432761215	66445	SAK_RS00410	SAK_0083	66092	66529	F	hypothetical protein	0.80778	1	11360	11360	1	R	16
487	6	NR-59483	G1	TS01964820	432761216	547538	SAK_RS03010	SAK_0604	547082	547921	F	lipase	0.543504	1	49466	49466	1	R	16
488	6	NR-59483	H1	TS01964820	432761217	1892177	SAK_RS09520	SAK_1891	1893316	1891163	R	sialidase	0.529029	0.770894	1711	1319	1	R	17
489	6	NR-59483	A2	TS01964820	432761218	1340789	SAK_RS06835	SAK_1358	1341771	1340542	R	two-component sensor histidine kinase	0.799024	0.795581	4119	3277	1	F	17
490	6	NR-59483	B2	TS01964820	432761219	127387	SAK_RS00825	SAK_0167	127732	126800	R	ribose ABC transporter permease	0.370172	1	3249	3249	1	R	17
491	6	NR-59483	C2	TS01964820	432761220	2056954	SAK_RS10385	SAK_2064	2057873	2056947	R	carbamate kinase	0.992441	0.880597	1072	944	1	F	17
492	6	NR-59483	D2	TS01964820	432761221	2126889	IG_SAK_RS10760	IG_SAK_RS10760	2126861	2126957	F		0.291667	1	936	936	1	F	17
493	6	NR-59483	E2	TS01964820	432761222	405762	SAK_RS02295	SAK_0461	405695	406309	F	hypothetical protein	0.109121	1	25037	25037	1	F	16
494	6	NR-59483	F2	TS01964820	432761223	2048945	SAK_RS10340	SAK_2056	2047948	2049048	F	MULTISPECIES: cell division protein FtsK	0.906364	1	10412	10412	1	R	17
495	6	NR-59483	G2	TS01964820	432761224	1012573	SAK_RS05210	SAK_1042	1012256	1012897	F	amino acid ABC transporter permease	0.49454	1	8513	8513	1	R	16
496	6	NR-59483	H2	TS01964820	432761225	1827163	SAK_RS09225	SAK_1832	1827516	1826851	R	3-keto-L-gulonate-6-phosphate decarboxylase	0.530827	1	3940	3940	1	F	16
497	6	NR-59483	A3	TS01964820	432761226	1766872	SAK_RS08920	SAK_1772	1766937	1766212	R	MerR family transcriptional regulator	0.0896552	0.863136	9272	8003	1	F	16
498	6	NR-59483	B3	TS01964820	432761227	2071605	SAK_RS10445	SAK_2076	2071876	2071253	R	hypothetical protein	0.434992	1	11742	11742	1	F	16
499	6	NR-59483	C3	TS01964820	432761228	717341	SAK_RS03890	SAK_0780	715933	718605	F	cell wall surface anchor protein	0.526946	1	1099	1099	1	R	16
500	6	NR-59483	D3	TS01964820	432761229	1886165	SAK_RS09490	SAK_1885	1886986	1886135	R	Fis family transcriptional regulator	0.964747	1	479236	479236	1	F	17
501	6	NR-59483	E3	TS01964820	432761230	1246088	SAK_RS06395	SAK_1275	1246488	1245625	R	ABC transporter permease	0.463499	1	2875	2875	1	F	17
502	6	NR-59483	F3	TS01964820	432761231	421546	SAK_RS02380	SAK_0477	421407	422084	F	rhomboid family intramembrane serine protease	0.205318	1	240	240	1	R	16
503	6	NR-59483	G3	TS01964820	432761232	459038	IG_SAK_RS02570	IG_SAK_RS02570	459013	459255	F		0.103306	1	14906	14906	1	F	17
504	6	NR-59483	H3	TS01964820	432761233	298507	SAK_RS01745	SAK_0352	297775	298509	F	ABC transporter ATP-binding protein	0.997275	1	1228	1228	1	R	16
505	6	NR-59483	A4	TS01964820	432761234	1890283	SAK_RS09510	SAK_1889	1890468	1889953	R	galactose-6-phosphate isomerase	0.359223	1	392	392	1	R	16
506	6	NR-59483	B4	TS01964820	432761235	614426	SAK_RS03395	SAK_0679	615020	614037	R	hypothetical protein	0.604273	1	628	628	1	F	17
507	6	NR-59483	C4	TS01964820	432761236	274767	IG_SAK_RS01630	IG_SAK_RS01630	274587	274845	F		0.697674	1	602	602	1	R	16
508	6	NR-59483	D4	TS01964820	432761237	1520204	IG_SAK_RS11110	IG_SAK_RS11110	1520085	1520318	F		0.51073	1	3514	3514	1	F	16
509	6	NR-59483	E4	TS01964820	432761238	1788983	SAK_RS09040	SAK_1796	1790172	1788898	R	DNA polymerase V	0.933281	1	856	856	1	F	16
510	6	NR-59483	F4	TS01964820	432761239	1365864	SAK_RS06945	SAK_1380	1367033	1365798	R	peptidoglycan branched peptide synthesis protein	0.946559	1	1382	1382	1	F	16
511	6	NR-59483	G4	TS01964820	432761240	385952	SAK_RS02175	SAK_0438	385670	386281	F	membrane protein	0.461538	1	4433	4433	1	R	16
512	6	NR-59483	H4	TS01964820	433605166	1861156	SAK_RS09385	SAK_1864	1861647	1860646	R	transcriptional regulator	0.490509	1	478	478	1	F	17
513	6	NR-59483	A5	TS01964820	432761242	1183091	IG_SAK_RS06035	IG_SAK_RS06035	1183043	1183218	F		0.274286	1	33705	33705	1	F	17
514	6	NR-59483	B5	TS01964820	432761243	101421	SAK_RS00700	SAK_0142	101110	101802	F	phosphoglycerate mutase	0.449422	1	62679	62679	1	R	17
515	6	NR-59483	C5	TS01964820	432761244	2098101	SAK_RS10610	SAK_2106	2098536	2097997	R	peptidoglycan-binding protein LysM	0.80705	1	3514	3514	1	F	17
516	6	NR-59483	D5	TS01964820	432761245	491047	SAK_RS02725	SAK_0548	491301	490372	R	hypothetical protein	0.273412	1	514	514	1	F	16
517	6	NR-59483	E5	TS01964820	432761246	151562	SAK_RS00940	SAK_0189	151890	151237	R	DNA-binding response regulator	0.502297	1	787	787	1	F	17
518	6	NR-59483	F5	TS01964820	432761247	1144887	SAK_RS05840	SAK_1167	1144287	1144889	F	FMN reductase	0.996678	1	35070	35070	1	R	16
519	6	NR-59483	G5	TS01964820	432761248	1462831	SAK_RS07425	SAK_1477	1462586	1463422	F	maltose ABC transporter permease	0.293062	0.861385	7712	6643	1	R	16
520	6	NR-59483	H5	TS01964820	432761249	1915022	SAK_RS09625	SAK_1911	1915080	1914655	R	PTS mannose transporter subunit IIA	0.136471	1	6119	6119	1	F	17
521	6	NR-59483	A6	TS01964820	432761250	253219	IG_SAK_RS01460	IG_SAK_RS01460	253145	253571	F		0.173709	1	1943	1943	1	R	17
522	6	NR-59483	B6	TS01964820	432761251	1482246	SAK_RS07500	SAK_1491	1482325	1481120	R	glycosyl transferase	0.0655602	1	1155	1155	1	F	16
523	6	NR-59483	C6	TS01964820	432761252	387415	SAK_RS02180	SAK_0439	386384	387805	F	guanine permease	0.725545	1	45215	45215	1	F	16
524	6	NR-59483	D6	TS01964820	432761253	200719	SAK_RS01145	SAK_0232	200495	200866	F	hypothetical protein	0.603774	0.774312	5162	3997	1	F	16
525	6	NR-59483	E6	TS01964820	432761254	1462081	SAK_RS07420	SAK_1476	1461216	1462586	F	maltose ABC transporter permease	0.631387	0.725806	248	180	1	R	16
526	6	NR-59483	F6	TS01964820	432761255	1115750	SAK_RS05695	SAK_1139	1116063	1114522	R	heme ABC transporter ATP-binding protein	0.203115	1	11815	11815	1	F	16
527	6	NR-59483	G6	TS01964820	432761256	2033731	SAK_RS10260	SAK_2040	2034158	2031582	R	DNA mismatch repair protein MutS	0.165761	1	8618	8618	1	F	17
528	6	NR-59483	H6	TS01964820	432761257	844335	SAK_RS04475	SAK_0895	844282	844968	F	membrane protein	0.0772595	1	431	431	1	R	17
529	6	NR-59483	A7	TS01964820	432761258	2061802	SAK_RS10405	SAK_2068	2061333	2062055	F	glycine/betaine ABC transporter ATP-binding protein	0.649584	1	5667	5667	1	R	16
530	6	NR-59483	B7	TS01964820	432761259	1378407	SAK_RS07015	SAK_1394	1379236	1377992	R	ABC transporter substrate-binding protein	0.666399	1	1236	1236	1	F	16
531	6	NR-59483	C7	TS01964820	432761260	661187	SAK_RS03615	SAK_0723	661088	662956	F	XRE family transcriptional regulator	0.0529979	1	124	124	1	R	17
532	6	NR-59483	D7	TS01964820	432761261	1052670	SAK_RS05405	SAK_1081	1055191	1052642	R	aminopeptidase	0.989015	1	519	519	1	F	16
533	6	NR-59483	E7	TS01964820	432761262	1633706	SAK_RS08280	SAK_1643	1633552	1634265	F	ribosomal RNA small subunit methyltransferase G	0.215989	1	55712	55712	1	R	17
534	6	NR-59483	F7	TS01964820	432761263	1225566	SAK_RS06285	SAK_1253	1225711	1224764	R	hypothetical protein	0.153115	1	33805	33805	1	F	17
535	6	NR-59483	G7	TS01964820	432761264	1611642	IG_SAK_RS08180	IG_SAK_RS08180	1611637	1611667	F		0.166667	0.882277	3109	2743	1	R	16
536	6	NR-59483	H7	TS01964820	432761265	1608958	SAK_RS08155	SAK_1617	1608989	1608447	R	hypothetical protein	0.0571956	1	2951	2951	1	F	17
537	6	NR-59483	A8	TS01964820	432761266	1514494	SAK_RS07635	SAK_1517	1514995	1514294	R	ABC transporter ATP-binding protein	0.714693	1	20446	20446	1	F	17
538	6	NR-59483	B8	TS01964820	432761267	706080	SAK_RS03830	SAK_0769	705707	706225	F	hypothetical protein	0.720077	0.767888	5213	4003	1	R	16
539	6	NR-59483	C8	TS01964820	432761268	41316	SAK_RS00290	SAK_0059	40530	41984	F	amidophosphoribosyltransferase	0.540578	1	79419	79419	1	F	16
540	6	NR-59483	D8	TS01964820	432761269	1887671	SAK_RS09495	SAK_1886	1887977	1887081	R	protein lacX	0.341518	1	43	43	1	R	16
541	6	NR-59483	E8	TS01964820	432761270	2049413	SAK_RS10345	SAK_2057	2049045	2049650	F	MULTISPECIES: hypothetical protein	0.608264	1	899	899	1	R	17
542	6	NR-59483	F8	TS01964820	432761271	829360	SAK_RS04420	SAK_0884	829526	827727	R	oligoendopeptidase F	0.0922735	1	4216	4216	1	F	16
543	6	NR-59483	G8	TS01964820	432761272	716430	SAK_RS03890	SAK_0780	715933	718605	F	cell wall surface anchor protein	0.186003	0.787823	542	427	1	F	17
544	6	NR-59483	H8	TS01964820	432761273	1883345	SAK_RS09480	SAK_1883	1884772	1883165	R	glucohydrolase	0.88799	1	19126	19126	1	F	16
545	6	NR-59483	A9	TS01964820	432761274	600066	SAK_RS03330	SAK_0666	598289	600220	F	fructose 1,6-bisphosphatase	0.920249	1	1737	1737	1	R	17
546	6	NR-59483	B9	TS01964820	432761275	42932	SAK_RS00295	SAK_0060	42012	43034	F	phosphoribosylformylglycinamidine cyclo-ligase	0.900196	1	12811	12811	1	R	16
547	6	NR-59483	C9	TS01964820	432761276	1504049	IG_SAK_RS07590	IG_SAK_RS07590	1503803	1504068	F		0.928302	0.841536	7762	6532	1	R	17
548	6	NR-59483	D9	TS01964820	432761277	1974351	SAK_RS10000	SAK_1987	1975651	1973807	R	bifunctional homocysteine S-methyltransferase/methylenetetrahydrofolate reductase	0.704989	1	5763	5763	1	R	17
549	6	NR-59483	E9	TS01964820	432761278	1924869	IG_SAK_RS09675	IG_SAK_RS09675	1924731	1924887	F		0.884615	1	6491	6491	1	F	16
550	6	NR-59483	F9	TS01964820	432761279	163561	SAK_RS00995	SAK_0201	162979	164211	F	cysteine desulfurase	0.472403	1	16050	16050	1	R	17
551	6	NR-59483	G9	TS01964820	432761280	505947	SAK_RS02800	SAK_0562	504742	506481	F	multidrug ABC transporter ATP-binding protein	0.692927	1	17293	17293	1	R	17
552	6	NR-59483	H9	TS01964820	432761281	1188254	SAK_RS06070	SAK_1212	1189137	1188130	R	membrane protein	0.876862	1	1660	1660	1	F	16
553	6	NR-59483	A10	TS01964820	432761282	1335734	SAK_RS06805	SAK_1352	1335459	1336313	F	hypothetical protein	0.322014	1	3730	3730	1	R	16
554	6	NR-59483	B10	TS01964820	432761283	2065614	SAK_RS10415	SAK_2070	2066194	2063651	R	membrane protein	0.228077	1	151779	151779	1	F	17
555	6	NR-59483	C10	TS01964820	432761284	1695637	SAK_RS08580	SAK_1704	1695479	1696441	F	LacI family transcriptional regulator	0.164241	1	11448	11448	1	R	17
556	6	NR-59483	D10	TS01964820	432761285	1283383	SAK_RS06545	SAK_1305	1283582	1282176	R	dipeptidase PepV	0.141536	1	31129	31129	1	F	16
557	6	NR-59483	E10	TS01964820	432761286	1253740	SAK_RS06425	SAK_1281	1254504	1253314	R	AI-2E family transporter	0.642017	1	7678	7678	1	F	17
558	6	NR-59483	F10	TS01964820	432761287	230984	SAK_RS01300	SAK_0264	229768	231027	F	oxidoreductase	0.965846	1	3500	3500	1	R	17
559	6	NR-59483	G10	TS01964820	432761288	1973306	SAK_RS09995	SAK_1986	1973460	1972753	R	cyclic nucleotide-binding protein	0.217822	1	1956	1956	1	R	16
560	6	NR-59483	H10	TS01964820	432761289	827968	SAK_RS04420	SAK_0884	829526	827727	R	oligoendopeptidase F	0.866037	1	9572	9572	1	F	17
561	6	NR-59483	A11	TS01964820	432761290	1281166	SAK_RS06535	SAK_1303	1281480	1280746	R	hypothetical protein	0.427793	1	4333	4333	1	F	16
562	6	NR-59483	B11	TS01964820	432761291	72897	IG_SAK_RS00435	IG_SAK_RS00435	72799	72917	F		0.830508	1	5184	5184	1	F	17
563	6	NR-59483	C11	TS01964820	432761292	238113	SAK_RS01345	SAK_0273	238007	238525	F	hypothetical protein	0.204633	1	12050	12050	1	R	16
564	6	NR-59483	D11	TS01964820	432761293	1890194	SAK_RS09510	SAK_1889	1890468	1889953	R	galactose-6-phosphate isomerase	0.532039	1	22941	22941	1	F	16
565	6	NR-59483	E11	TS01964820	432761294	819774	SAK_RS04370	SAK_0874	819329	820522	F	bifunctional 3,4-dihydroxy-2-butanone 4-phosphate synthase/GTP cyclohydrolase II	0.373009	1	19067	19067	1	R	16
566	6	NR-59483	F11	TS01964820	432761295	1480826	SAK_RS07495	SAK_1490	1481123	1479882	R	glycosyl transferase	0.239323	1	1759	1759	1	F	16
567	6	NR-59483	G11	TS01964820	432761296	2111079	SAK_RS10680	SAK_2120	2110786	2111490	F	hypothetical protein	0.416193	1	4647	4647	1	R	16
568	6	NR-59483	H11	TS01964820	432761297	1708438	SAK_RS08640	SAK_1718	1708921	1708250	R	membrane protein	0.719821	1	35903	35903	1	F	16
569	6	NR-59483	A12	TS01964820	432761298	1246446	SAK_RS06395	SAK_1275	1246488	1245625	R	ABC transporter permease	0.0486674	1	11050	11050	1	F	17
570	6	NR-59483	B12	TS01964820	432761299	250718	SAK_RS01435	SAK_0291	250649	251056	F	hypothetical protein	0.169533	0.75	20	15	1	R	16
571	6	NR-59483	C12	TS01964820	432761300	986764	IG_SAK_RS11025	IG_SAK_RS11025	986277	987656	F		0.353154	1	32509	32509	1	R	16
572	6	NR-59483	D12	TS01964820	432761301	345268	IG_SAK_RS01965	IG_SAK_RS01965	345264	345383	F		0.0336134	1	2789	2789	1	F	16
573	6	NR-59483	E12	TS01964820	432761302	450013	SAK_RS02510	SAK_0503	449913	450302	F	hypothetical protein	0.257069	1	31	31	1	F	16
574	6	NR-59483	F12	TS01964820	432761303	1997428	SAK_RS10085	SAK_2005	1999499	1997178	R	penicillin-binding protein 2A	0.892288	1	12746	12746	1	F	16
575	6	NR-59483	G12	TS01964820	432761304	1636496	SAK_RS08295	SAK_1646	1637208	1636378	R	cobalt ABC transporter permease	0.857831	1	916	916	1	F	16
576	6	NR-59483	H12	TS01964820	432761305	1224031	SAK_RS06280	SAK_1252	1224680	1223724	R	capsular polysaccharide biosynthesis protein	0.67887	1	21041	21041	1	F	17
577	7	NR-59484	A1	TS01964165	432763322	1481637	SAK_RS07500	SAK_1491	1482325	1481120	R	glycosyl transferase	0.570954	1	3686	3686	1	F	17
578	7	NR-59484	B1	TS01964165	432763323	1219560	SAK_RS06260	SAK_1248	1220074	1219445	R	neuD protein	0.81717	1	12390	12390	1	F	16
579	7	NR-59484	C1	TS01964165	432763324	1504851	SAK_RS07595	SAK_1508	1504831	1505223	F	lactoylglutathione lyase	0.0510204	1	99029	99029	1	R	16
580	7	NR-59484	D1	TS01964165	432763325	1173142	SAK_RS05975	SAK_1194	1173491	1172715	R	spermidine/putrescine ABC transporter permease	0.449742	1	198209	198209	1	F	17
581	7	NR-59484	E1	TS01964165	432763326	1504377	SAK_RS07590	SAK_1507	1504069	1504743	F	NAD(P)H-dependent oxidoreductase	0.456973	1	106633	106633	1	R	17
582	7	NR-59484	F1	TS01964165	432763327	347107	SAK_RS01970	SAK_0397	346258	347241	F	DNA-binding transcriptional regulator	0.863683	1	31695	31695	1	R	16
583	7	NR-59484	G1	TS01964165	432763328	1520891	SAK_RS07675	0	1520924	1520592	R	hypothetical protein	0.0993976	1	1737	1737	1	F	16
584	7	NR-59484	H1	TS01964165	432763329	59361	SAK_RS00380	SAK_0077	59350	59838	F	5-(carboxyamino)imidazole ribonucleotide mutase	0.022541	1	5614	5614	1	R	17
585	7	NR-59484	A2	TS01964165	432763330	783193	IG_SAK_RS04190	IG_SAK_RS04190	783034	783489	F		0.349451	1	59452	59452	1	R	16
586	7	NR-59484	B2	TS01964165	432763331	1576527	SAK_RS07965	SAK_1579	1576302	1577519	F	PTS lactose transporter subunit IIC	0.184881	1	5556	5556	1	R	16
587	7	NR-59484	C2	TS01964165	432763332	1910849	SAK_RS09605	SAK_1907	1912359	1910710	R	histidine kinase	0.915706	1	33	33	1	F	16
588	7	NR-59484	D2	TS01964165	432763333	1944458	SAK_RS11245	#N/A	1944581	1944192	R		0.316195	1	565	565	1	F	16
589	7	NR-59484	E2	TS01964165	432763334	813882	SAK_RS04340	SAK_0868	813078	814364	F	protease	0.625194	1	5809	5809	1	R	16
590	7	NR-59484	F2	TS01964165	432763335	627407	IG_SAK_RS03465	IG_SAK_RS03465	627352	627461	F		0.504587	1	4500	4500	1	R	17
591	7	NR-59484	G2	TS01964165	432763336	1245248	SAK_RS06390	SAK_1274	1245625	1244864	R	phosphonate ABC transporter ATP-binding protein	0.495401	1	2382	2382	1	F	16
592	7	NR-59484	H2	TS01964165	432763337	299042	SAK_RS01750	SAK_0353	298513	300117	F	ABC transporter permease	0.3298	1	12832	12832	1	R	16
593	7	NR-59484	A3	TS01964165	432763338	1476834	SAK_RS07480	SAK_1487	1477779	1476583	R	glycosyl transferase family 8	0.790134	0.787682	10635	8377	1	F	17
594	7	NR-59484	B3	TS01964165	432763339	793752	SAK_RS04240	SAK_0847	793592	794401	F	metallo-hydrolase	0.197775	1	1782	1782	1	R	16
595	7	NR-59484	C3	TS01964165	432763340	727003	SAK_RS03935	SAK_0789	726418	727203	F	multidrug ABC transporter permease	0.745223	1	254	254	1	F	16
596	7	NR-59484	D3	TS01964165	432763341	710688	SAK_RS03865	SAK_0775	711066	709858	R	YSIRK-targeted surface antigen transcriptional regulator	0.312914	1	3669	3669	1	F	16
597	7	NR-59484	E3	TS01964165	432763342	1742955	SAK_RS08800	SAK_1750	1743252	1741825	R	cytochrome d ubiquinol oxidase subunit I	0.208129	0.78	200	156	1	F	16
598	7	NR-59484	F3	TS01964165	432763343	1714756	SAK_RS08680	0	1715063	1714563	R	acid phosphatase	0.614	1	4957	4957	1	F	17
599	7	NR-59484	G3	TS01964165	432763344	386045	SAK_RS02175	SAK_0438	385670	386281	F	membrane protein	0.613748	1	1478	1478	1	F	16
600	7	NR-59484	H3	TS01964165	432763345	1360751	IG_SAK_RS06920	IG_SAK_RS06920	1360717	1360787	F		0.485714	1	1858	1858	1	F	16
601	7	NR-59484	A4	TS01964165	432763346	2106236	SAK_RS10655	SAK_2115	2106972	2106106	R	sugar transporter	0.849885	1	12156	12156	1	F	16
602	7	NR-59484	B4	TS01964165	432763347	406235	SAK_RS02295	SAK_0461	405695	406309	F	hypothetical protein	0.879479	1	4514	4514	1	F	17
603	7	NR-59484	C4	TS01964165	432763348	1671466	SAK_RS08480	SAK_1684	1671622	1670972	R	CBS domain-containing protein	0.24	1	63588	63588	1	F	16
604	7	NR-59484	D4	TS01964165	432763349	1563104	SAK_RS07915	SAK_1569	1563380	1562880	R	GNAT family acetyltransferase	0.552	1	5678	5678	1	F	17
605	7	NR-59484	E4	TS01964165	432763350	849717	SAK_RS04495	SAK_0899	848993	849727	F	ABC transporter ATP-binding protein	0.986376	1	15214	15214	1	R	17
606	7	NR-59484	F4	TS01964165	432763351	298947	SAK_RS01750	SAK_0353	298513	300117	F	ABC transporter permease	0.270574	1	27938	27938	1	R	17
607	7	NR-59484	G4	TS01964165	432763352	41044	SAK_RS00290	SAK_0059	40530	41984	F	amidophosphoribosyltransferase	0.353508	1	1741	1741	1	R	17
608	7	NR-59484	H4	TS01964165	432763353	1488079	IG_SAK_RS07525	IG_SAK_RS07525	1487449	1489420	F		0.319635	1	24802	24802	1	R	16
609	7	NR-59484	A5	TS01964165	432763354	738554	SAK_RS03990	SAK_0800	737395	738606	F	hypothetical protein	0.95706	1	42529	42529	1	R	16
610	7	NR-59484	B5	TS01964165	432763355	1198329	IG_SAK_RS06160	IG_SAK_RS06160	1198305	1198714	F		0.0586797	0.864206	2872	2482	1	F	17
611	7	NR-59484	C5	TS01964165	432763356	1610934	SAK_RS08175	SAK_1621	1611636	1610893	R	23S rRNA methyltransferase	0.944818	1	50677	50677	1	F	17
612	7	NR-59484	D5	TS01964165	432763357	364732	SAK_RS02055	SAK_0414	365225	363873	R	aspartate kinase	0.364645	1	4065	4065	1	F	17
613	7	NR-59484	E5	TS01964165	432763358	1985490	SAK_RS10030	SAK_1993	1985262	1986650	F	two-component sensor histidine kinase	0.164265	1	2982	2982	1	R	16
614	7	NR-59484	F5	TS01964165	432763359	859625	SAK_RS04545	SAK_0909	859052	859996	F	LacI family transcriptional regulator	0.606992	1	1073	1073	1	R	16
615	7	NR-59484	G5	TS01964165	432763360	2072764	IG_SAK_RS10455	IG_SAK_RS10455	2072373	2072865	F		0.794715	1	3144	3144	1	F	16
616	7	NR-59484	H5	TS01964165	432763361	1887343	SAK_RS09495	SAK_1886	1887977	1887081	R	protein lacX	0.707589	1	462	462	1	F	16
617	7	NR-59484	A6	TS01964165	432763362	69800	SAK_RS00425	SAK_0086	68961	71603	F	bifunctional acetaldehyde-CoA/alcohol dehydrogenase	0.317562	1	3481	3481	1	F	17
618	7	NR-59484	B6	TS01964165	432763363	404119	SAK_RS02285	SAK_0459	403104	405338	F	ATPase P	0.454342	1	863	863	1	F	17
619	7	NR-59484	C6	TS01964165	432763364	321116	SAK_RS01845	SAK_0372	320759	321277	F	hypothetical protein	0.689189	1	1459	1459	1	R	17
620	7	NR-59484	D6	TS01964165	432763365	1302741	IG_SAK_RS06650	IG_SAK_RS06650	1302387	1305400	F		0.117491	0.862468	1556	1342	1	F	17
621	7	NR-59484	E6	TS01964165	432763366	28734	IG_SAK_RS00245	IG_SAK_RS00245	28663	28897	F		0.303419	1	921	921	1	R	16
622	7	NR-59484	F6	TS01964165	432763367	2077421	SAK_RS10480	SAK_2084	2077840	2076983	R	hypothetical protein	0.488915	1	4549	4549	1	R	17
623	7	NR-59484	G6	TS01964165	432763368	1725616	SAK_RS08725	SAK_1735	1724456	1726768	F	formate acetyltransferase	0.50173	1	3444	3444	1	R	17
624	7	NR-59484	H6	TS01964165	432763369	1812848	SAK_RS09160	SAK_1819	1813065	1810687	R	phosphoketolase	0.0912532	0.787959	4551	3586	1	R	16
625	7	NR-59484	A7	TS01964165	432763370	1306446	SAK_RS06650	SAK_1324	1307215	1305401	R	hypothetical protein	0.423925	1	12125	12125	1	F	17
626	7	NR-59484	B7	TS01964165	432763371	998465	SAK_RS05150	SAK_1028	997833	998936	F	hypothetical protein	0.572983	1	1782	1782	1	R	16
627	7	NR-59484	C7	TS01964165	432763372	878320	SAK_RS11020	#N/A	878368	878252	R		0.413793	1	193	193	1	R	16
628	7	NR-59484	D7	TS01964165	432763373	1965074	SAK_RS09950	SAK_1977	1965476	1964400	R	transcriptional regulator	0.373606	1	3256	3256	1	R	16
629	7	NR-59484	E7	TS01964165	432763374	2059840	SAK_RS10395	SAK_2066	2058986	2060281	F	histidine kinase	0.659459	0.84141	227	191	1	F	16
630	7	NR-59484	F7	TS01964165	432763375	1943753	SAK_RS09800	SAK_1946	1943866	1943447	R	hypothetical protein	0.26969	0.751908	786	591	1	F	17
631	7	NR-59484	G7	TS01964165	432763376	510268	SAK_RS02820	SAK_0566	510335	509343	R	biotin synthase	0.0675403	1	239	239	1	R	16
632	7	NR-59484	H7	TS01964165	432763377	1655563	IG_SAK_RS08395	IG_SAK_RS08395	1655497	1655634	F		0.481752	1	23578	23578	1	F	16
633	7	NR-59484	A8	TS01964165	432763378	1181511	SAK_RS06025	SAK_1204	1181757	1180891	R	homoserine kinase	0.284065	1	14662	14662	1	F	17
634	7	NR-59484	B8	TS01964165	432763379	977917	SAK_RS05075	SAK_1014	977761	978498	F	acyl-ACP thioesterase	0.211669	1	5629	5629	1	R	17
635	7	NR-59484	C8	TS01964165	432763380	1962527	IG_SAK_RS09935	IG_SAK_RS09935	1962367	1962534	F		0.958084	0.871899	2217	1933	1	R	16
636	7	NR-59484	D8	TS01964165	432763381	293205	SAK_RS01725	SAK_0348	292369	293706	F	NADH oxidase	0.62528	1	21	21	1	F	16
637	7	NR-59484	E8	TS01964165	432763382	1631873	IG_SAK_RS08270	IG_SAK_RS08270	1631855	1631958	F		0.174757	1	36123	36123	1	F	16
638	7	NR-59484	F8	TS01964165	432763383	1459671	IG_SAK_RS07415	IG_SAK_RS07415	1459616	1459870	F		0.216535	1	28355	28355	1	F	17
639	7	NR-59484	G8	TS01964165	432763384	861611	SAK_RS04555	SAK_0911	861223	861951	F	methyltransferase	0.532967	1	915	915	1	R	17
640	7	NR-59484	H8	TS01964165	432763385	629869	IG_SAK_RS10950	IG_SAK_RS10950	628785	629935	F		0.942609	1	9239	9239	1	R	16
641	7	NR-59484	A9	TS01964165	432763386	410359	SAK_RS02310	SAK_0464	409921	410361	F	CoA-binding protein	0.995455	1	6766	6766	1	R	16
642	7	NR-59484	B9	TS01964165	432763387	590419	SAK_RS03300	SAK_0660	591543	590323	R	UDP-N-acetylmuramoylpentapeptide-lysine N(6)-alanyltransferase MurM	0.921311	1	9348	9348	1	F	16
643	7	NR-59484	C9	TS01964165	432763388	1127017	SAK_RS05745	SAK_1149	1127240	1126254	R	luciferase	0.226166	1	151714	151714	1	F	16
644	7	NR-59484	D9	TS01964165	432763389	146775	SAK_RS00925	SAK_0186	149184	145690	R	YSIRK signal domain/LPXTG anchor domain surface protein	0.689468	1	725422	725422	1	F	16
645	7	NR-59484	E9	TS01964165	432763390	2055107	SAK_RS10375	SAK_2062	2053828	2055192	F	two-component sensor histidine kinase	0.937683	1	42673	42673	1	R	16
646	7	NR-59484	F9	TS01964165	432763391	1917644	SAK_RS09640	SAK_1914	1917742	1917464	R	membrane protein	0.352518	1	948	948	1	F	16
647	7	NR-59484	G9	TS01964165	432763392	1386792	SAK_RS07065	SAK_1404	1387725	1386547	R	metallophosphatase	0.79202	1	18206	18206	1	F	17
648	7	NR-59484	H9	TS01964165	432763393	279423	IG_SAK_RS01660	IG_SAK_RS01660	279310	279572	F		0.431298	1	59199	59199	1	R	16
649	7	NR-59484	A10	TS01964165	432763394	459840	SAK_RS02570	SAK_0517	459256	462318	F	C protein alpha-antigen	0.190725	1	49121	49121	1	R	16
650	7	NR-59484	B10	TS01964165	432763395	648279	SAK_RS03575	SAK_0715	648187	649470	F	3-phosphoshikimate 1-carboxyvinyltransferase	0.0717069	1	4149	4149	1	R	16
651	7	NR-59484	C10	TS01964165	432763396	878379	SAK_RS04635	SAK_0927	878350	879501	F	MFS transporter	0.0251955	1	6957	6957	1	R	16
652	7	NR-59484	D10	TS01964165	432763397	776960	SAK_RS04165	SAK_0832	777842	776757	R	dipeptidase	0.812903	1	73498	73498	1	F	17
653	7	NR-59484	E10	TS01964165	432763398	1556539	SAK_RS07860	SAK_1559	1556684	1556415	R	hypothetical protein	0.539033	1	130637	130637	1	F	16
654	7	NR-59484	F10	TS01964165	432763399	1352176	SAK_RS06885	SAK_1368	1353935	1352166	R	multidrug ABC transporter ATP-binding protein	0.994347	1	134852	134852	1	F	17
655	7	NR-59484	G10	TS01964165	432763400	978298	SAK_RS05075	SAK_1014	977761	978498	F	acyl-ACP thioesterase	0.72863	1	38578	38578	1	R	17
656	7	NR-59484	H10	TS01964165	432763401	1294446	IG_SAK_RS06615	IG_SAK_RS06615	1292169	1294864	F		0.844898	1	21683	21683	1	F	16
657	7	NR-59484	A11	TS01964165	432763402	1111405	SAK_RS05675	SAK_1135	1111682	1110390	R	dihydroorotase	0.214396	1	705	705	1	F	17
658	7	NR-59484	B11	TS01964165	432763403	1661252	IG_SAK_RS08440	IG_SAK_RS08440	1661227	1661318	F		0.274725	0.825843	27280	22529	1	F	16
659	7	NR-59484	C11	TS01964165	432763404	256940	SAK_RS01485	SAK_0301	257551	256625	R	glycine/betaine ABC transporter substrate-binding protein	0.659827	1	58224	58224	1	F	17
660	7	NR-59484	D11	TS01964165	432763405	655106	SAK_RS10955	#N/A	654904	660228	F		0.0379414	1	67917	67917	1	F	16
661	7	NR-59484	E11	TS01964165	432763406	1206889	SAK_RS06190	SAK_1234	1206716	1207411	F	membrane protein	0.248921	1	51179	51179	1	R	16
662	7	NR-59484	F11	TS01964165	432763407	1555705	IG_SAK_RS07855	IG_SAK_RS07855	1555677	1555715	F		0.736842	1	96774	96774	1	F	16
663	7	NR-59484	G11	TS01964165	432763408	875942	SAK_RS04620	SAK_0924	875733	876434	F	glucosamine-6-phosphate deaminase	0.298146	1	9154	9154	1	R	16
664	7	NR-59484	H11	TS01964165	432763409	1651025	SAK_RS08360	0	1651405	1650419	R	DhaKLM operon coactivator DhaQ	0.385396	1	771	771	1	F	17
665	7	NR-59484	A12	TS01964165	432763410	1234560	SAK_RS06335	SAK_1263	1234103	1235026	F	LysR family transcriptional regulator	0.495125	0.777942	6773	5269	1	R	17
666	7	NR-59484	B12	TS01964165	432763411	1752011	SAK_RS08830	SAK_1756	1753325	1751340	R	transketolase	0.661965	1	558	558	1	F	17
667	7	NR-59484	C12	TS01964165	432763412	948243	SAK_RS04970	SAK_0993	948079	948600	F	acetyltransferase	0.314779	1	45291	45291	1	R	16
668	7	NR-59484	D12	TS01964165	432763413	1919949	SAK_RS09655	SAK_1917	1920713	1919379	R	TCS sensor kinase	0.572714	1	180	180	1	F	17
669	7	NR-59484	E12	TS01964165	432763414	1352191	SAK_RS06885	SAK_1368	1353935	1352166	R	multidrug ABC transporter ATP-binding protein	0.985868	1	3080	3080	1	F	16
670	7	NR-59484	F12	TS01964165	432763415	812763	SAK_RS04335	SAK_0867	812022	812948	F	peptidase U32	0.800216	1	30665	30665	1	R	17
671	7	NR-59484	G12	TS01964165	432763416	1563100	SAK_RS07915	SAK_1569	1563380	1562880	R	GNAT family acetyltransferase	0.56	1	1146	1146	1	F	16
672	7	NR-59484	H12	TS01964165	432763417	1723190	SAK_RS08720	SAK_1734	1724271	1723177	R	DNA polymerase IV	0.988117	1	311	311	1	R	17
673	8	NR-59485	A1	TS01964173	432762266	1344301	SAK_RS06850	SAK_1361	1344947	1343193	R	ABC transporter	0.368301	1	9884	9884	1	F	17
674	8	NR-59485	B1	TS01964173	432762267	1528803	SAK_RS07720	SAK_1532	1529725	1527953	R	oleate hydratase	0.520316	1	31321	31321	1	F	16
675	8	NR-59485	C1	TS01964173	432762268	1456817	SAK_RS07400	SAK_1472	1456958	1454694	R	maltodextrin phosphorylase	0.0622792	1	6027	6027	1	F	17
676	8	NR-59485	D1	TS01964173	432762269	386665	SAK_RS02180	SAK_0439	386384	387805	F	guanine permease	0.197748	1	126964	126964	1	R	16
677	8	NR-59485	E1	TS01964173	432762270	1210834	SAK_RS06225	SAK_1241	1211397	1210375	R	branched chain amino acid aminotransferase	0.550881	1	67727	67727	1	F	16
678	8	NR-59485	F1	TS01964173	432762271	2809	IG_SAK_RS00015	IG_SAK_RS00015	2754	2822	F		0.808824	1	14848	14848	1	F	16
679	8	NR-59485	G1	TS01964173	432762272	44269	SAK_RS00305	SAK_0062	43773	44525	F	GNAT family acetyltransferase	0.659574	1	19632	19632	1	R	16
680	8	NR-59485	H1	TS01964173	432762273	901903	SAK_RS04740	SAK_0948	901887	903140	F	polysaccharide deacetylase	0.0127694	1	16533	16533	1	R	16
681	8	NR-59485	A2	TS01964173	433605186	935229	SAK_RS04895	SAK_0978	934694	935827	F	glucose-1-phosphate adenylyltransferase subunit GlgD	0.472198	1	33	33	1	F	16
682	8	NR-59485	B2	TS01964173	432762275	2052637	SAK_RS10365	0	2052416	2053087	F	peptidase	0.329359	1	36878	36878	1	R	16
683	8	NR-59485	C2	TS01964173	432762276	1635294	SAK_RS08285	SAK_1644	1634280	1635659	F	V-type Na+ -ATPase subunit J	0.735315	1	29	29	1	F	17
684	8	NR-59485	D2	TS01964173	432762277	608685	SAK_RS03375	SAK_0675	608290	610797	F	bifunctional DnaQ family exonuclease/ATP-dependent helicase	0.157559	1	35041	35041	1	R	17
685	8	NR-59485	E2	TS01964173	432762278	800146	SAK_RS04265	SAK_0852	800069	800893	F	haloacid dehalogenase	0.0934466	1	15038	15038	1	R	17
686	8	NR-59485	F2	TS01964173	432762279	895176	IG_SAK_RS04715	IG_SAK_RS04715	895123	895324	F		0.263682	1	20811	20811	1	F	17
687	8	NR-59485	G2	TS01964173	432762280	1728100	SAK_RS08735	SAK_1737	1728207	1727278	R	serine hydrolase	0.115178	1	79184	79184	1	F	17
688	8	NR-59485	H2	TS01964173	432762281	73640	SAK_RS00435	SAK_0088	72918	74408	F	threonine synthase	0.484564	1	47918	47918	1	R	17
689	8	NR-59485	A3	TS01964173	432762282	1525056	SAK_RS11120	#N/A	1525123	1525004	R		0.563025	1	2254	2254	1	F	16
690	8	NR-59485	B3	TS01964173	432762283	1169225	SAK_RS05960	SAK_1191	1169022	1169951	F	AraC family transcriptional regulator	0.218515	0.845737	4609	3898	1	R	16
691	8	NR-59485	C3	TS01964173	432762284	2058985	IG_SAK_RS10395	IG_SAK_RS10395	2058884	2058985	F		1	1	82	82	1	R	17
692	8	NR-59485	D3	TS01964173	432762285	69661	SAK_RS00425	SAK_0086	68961	71603	F	bifunctional acetaldehyde-CoA/alcohol dehydrogenase	0.264951	1	10296	10296	1	F	16
693	8	NR-59485	E3	TS01964173	432762286	827185	SAK_RS04410	SAK_0882	826771	827295	F	membrane protein	0.790076	1	56086	56086	1	R	16
694	8	NR-59485	F3	TS01964173	432762287	1878659	SAK_RS09460	SAK_1879	1879699	1878362	R	L-malate permease	0.777861	1	164	164	1	F	16
695	8	NR-59485	G3	TS01964173	432762288	1447624	SAK_RS07365	SAK_1465	1447796	1447293	R	Fe-S oxidoreductase	0.341948	1	1656	1656	1	F	16
696	8	NR-59485	H3	TS01964173	432762289	218652	SAK_RS01255	SAK_0255	218393	219196	F	peptide ABC transporter ATP-binding protein	0.32254	1	19132	19132	1	F	17
697	8	NR-59485	A4	TS01964173	432762290	815723	SAK_RS04355	SAK_0871	816842	815502	R	manganese transporter	0.835075	1	2125	2125	1	F	17
698	8	NR-59485	B4	TS01964173	432762291	1735081	SAK_RS08770	SAK_1744	1733587	1735872	F	Xaa-Pro dipeptidyl-peptidase	0.653829	1	111449	111449	1	R	16
699	8	NR-59485	C4	TS01964173	432762292	1210372	IG_SAK_RS06225	IG_SAK_RS06225	1210293	1210374	F		0.975309	1	85	85	1	F	16
700	8	NR-59485	D4	TS01964173	432762293	1686514	SAK_RS08550	SAK_1698	1687157	1686150	R	phospho-2-dehydro-3-deoxyheptonate aldolase	0.63853	1	11203	11203	1	F	16
701	8	NR-59485	E4	TS01964173	432762294	1153836	SAK_RS05880	SAK_1175	1154800	1152800	R	potassium transporter Kup	0.482	1	2374	2374	1	F	17
702	8	NR-59485	F4	TS01964173	432762295	1973837	SAK_RS10000	SAK_1987	1975651	1973807	R	bifunctional homocysteine S-methyltransferase/methylenetetrahydrofolate reductase	0.983731	1	1739	1739	1	R	16
703	8	NR-59485	G4	TS01964173	432762296	600145	SAK_RS03330	SAK_0666	598289	600220	F	fructose 1,6-bisphosphatase	0.96116	1	798	798	1	R	16
704	8	NR-59485	H4	TS01964173	432762297	1153944	SAK_RS05880	SAK_1175	1154800	1152800	R	potassium transporter Kup	0.428	1	298	298	1	F	16
705	8	NR-59485	A5	TS01964173	432762298	329120	SAK_RS01885	SAK_0380	329082	330167	F	ATPase	0.035023	1	4823	4823	1	R	17
706	8	NR-59485	B5	TS01964173	432762299	328494	SAK_RS01880	SAK_0379	328345	329085	F	ABC transporter permease	0.201351	1	7258	7258	1	R	16
707	8	NR-59485	C5	TS01964173	432762300	1183564	SAK_RS06035	SAK_1206	1183219	1184106	F	deacetylase	0.388952	1	927	927	1	R	16
708	8	NR-59485	D5	TS01964173	432762301	1474398	SAK_RS07470	SAK_1485	1475230	1473686	R	accessory Sec system protein Asp1	0.53886	1	4840	4840	1	F	16
709	8	NR-59485	E5	TS01964173	432762302	1920980	IG_SAK_RS11235	IG_SAK_RS11235	1920714	1921436	F		0.368421	1	243	243	1	R	17
710	8	NR-59485	F5	TS01964173	432762303	168616	SAK_RS01015	SAK_0205	168806	167571	R	D-alanyl-D-alanine carboxypeptidase	0.153846	1	1646	1646	1	F	16
711	8	NR-59485	G5	TS01964173	432762304	1466939	SAK_RS07445	SAK_1480	1467242	1465917	R	accessory Sec system glycosylation chaperone GtfB	0.228679	1	7619	7619	1	F	17
712	8	NR-59485	H5	TS01964173	432762305	850986	SAK_RS04505	SAK_0901	850398	851228	F	hypothetical protein	0.708434	0.792221	977	774	1	R	16
713	8	NR-59485	A6	TS01964173	432762306	1587861	SAK_RS08030	SAK_1592	1587120	1588286	F	transposase	0.635506	1	1302	1302	1	F	16
714	8	NR-59485	B6	TS01964173	432762307	2030284	SAK_RS10250	SAK_2037	2031102	2029123	R	DNA mismatch repair protein MutL	0.41334	1	259	259	1	F	17
715	8	NR-59485	C6	TS01964173	432762308	210780	IG_SAK_RS01220	IG_SAK_RS01220	210755	210780	F		1	1	2636	2636	1	R	17
716	8	NR-59485	D6	TS01964173	432762309	1609857	SAK_RS08165	SAK_1619	1610329	1609640	R	membrane protein	0.685051	1	77468	77468	1	F	16
717	8	NR-59485	E6	TS01964173	432762310	2050117	SAK_RS10350	SAK_2058	2049856	2050461	F	MULTISPECIES: hypothetical protein	0.431405	1	161375	161375	1	F	16
718	8	NR-59485	F6	TS01964173	432762311	288531	SAK_RS01710	SAK_0345	288221	289729	F	glycerol kinase	0.20557	1	46767	46767	1	R	17
719	8	NR-59485	G6	TS01964173	432762312	888342	IG_SAK_RS04675	IG_SAK_RS04675	888275	888355	F		0.8375	1	15231	15231	1	R	16
720	8	NR-59485	H6	TS01964173	432762313	2007480	IG_SAK_RS10130	IG_SAK_RS10130	2007140	2007548	F		0.833333	1	112	112	1	R	15
721	8	NR-59485	A7	TS01964173	433605158	64822	IG_SAK_RS00405	IG_SAK_RS00405	64742	64941	F		0.40201	1	47548	47548	1	F	16
722	8	NR-59485	B7	TS01964173	433605222	501549	SAK_RS02785	SAK_0559	501190	502296	F	23S rRNA (adenine(2503)-C(2))-methyltransferase RlmN	0.324593	1	11907	11907	1	R	17
723	8	NR-59485	C7	TS01964173	432762316	238491	SAK_RS01345	SAK_0273	238007	238525	F	hypothetical protein	0.934363	1	9451	9451	1	R	16
724	8	NR-59485	D7	TS01964173	433605174	293975	SAK_RS01730	SAK_0349	293697	295127	F	hypothetical protein	0.194406	1	6583	6583	1	R	16
725	8	NR-59485	E7	TS01964173	432762318	649856	SAK_RS03580	SAK_0716	649463	649975	F	shikimate kinase	0.767578	1	156461	156461	1	R	16
726	8	NR-59485	F7	TS01964173	432762319	538118	SAK_RS02960	SAK_0594	537139	538833	F	phosphoglucomutase	0.577922	1	80662	80662	1	R	17
727	8	NR-59485	G7	TS01964173	432762320	931479	IG_SAK_RS04885	IG_SAK_RS04885	931450	931654	F		0.142157	1	9775	9775	1	R	16
728	8	NR-59485	H7	TS01964173	432762321	889251	SAK_RS04680	SAK_0936	889160	889978	F	glycosyl transferase	0.111247	1	6638	6638	1	R	16
729	8	NR-59485	A8	TS01964173	432762322	1062606	SAK_RS05445	SAK_1089	1062636	1061872	R	myo-inositol-1(or 4)-monophosphatase	0.039267	1	12039	12039	1	F	17
730	8	NR-59485	B8	TS01964173	432762323	1721119	SAK_RS08710	SAK_1732	1720089	1722509	F	helicase	0.42562	1	5524	5524	1	R	16
731	8	NR-59485	C8	TS01964173	433605198	1631962	SAK_RS08270	SAK_1641	1632849	1631959	R	zinc metalloprotease HtpX	0.996629	1	7669	7669	1	F	16
732	8	NR-59485	D8	TS01964173	432762325	2054162	SAK_RS10375	SAK_2062	2053828	2055192	F	two-component sensor histidine kinase	0.244868	1	4466	4466	1	R	16
733	8	NR-59485	E8	TS01964173	432762326	434117	SAK_RS02460	SAK_0493	434573	433797	R	regulatory protein RecX	0.587629	1	967	967	1	F	17
734	8	NR-59485	F8	TS01964173	432762327	764170	SAK_RS04110	SAK_0821	763394	764386	F	lactate dehydrogenase	0.782258	1	10508	10508	1	R	16
735	8	NR-59485	G8	TS01964173	432762328	70846	SAK_RS00425	SAK_0086	68961	71603	F	bifunctional acetaldehyde-CoA/alcohol dehydrogenase	0.713475	1	964	964	1	F	17
736	8	NR-59485	H8	TS01964173	432762329	337191	SAK_RS01920	SAK_0387	336082	337404	F	16S rRNA (cytosine(967)-C(5))-methyltransferase	0.83888	1	17293	17293	1	R	17
737	8	NR-59485	A9	TS01964173	432762330	1892356	SAK_RS09520	SAK_1891	1893316	1891163	R	sialidase	0.445889	1	56278	56278	1	R	17
738	8	NR-59485	B9	TS01964173	432762331	220748	SAK_RS01265	SAK_0257	220089	222119	F	PTS beta-glucoside transporter subunit EIIBCA	0.324631	1	1696	1696	1	R	17
739	8	NR-59485	C9	TS01964173	432762332	1226946	SAK_RS06295	SAK_1255	1227930	1226719	R	hypothetical protein	0.812552	1	5482	5482	1	F	16
740	8	NR-59485	D9	TS01964173	432762333	1228555	SAK_RS06305	SAK_1257	1228885	1228436	R	UDP-N-acetylglucosamine--LPS N-acetylglucosamine transferase	0.734967	1	12902	12902	1	F	16
741	8	NR-59485	E9	TS01964173	432762334	628511	SAK_RS03475	SAK_0695	628380	628784	F	transposase	0.324257	1	11225	11225	1	R	16
742	8	NR-59485	F9	TS01964173	432762335	816422	SAK_RS04355	SAK_0871	816842	815502	R	manganese transporter	0.313433	1	11483	11483	1	F	16
743	8	NR-59485	G9	TS01964173	432762336	1934148	IG_SAK_RS09730	IG_SAK_RS09730	1934066	1934188	F		0.672131	1	118599	118599	1	F	17
744	8	NR-59485	H9	TS01964173	432762337	881324	SAK_RS04645	SAK_0929	880516	882321	F	oligoendopeptidase F	0.447645	1	1726	1726	1	R	17
745	8	NR-59485	A10	TS01964173	432762338	249145	SAK_RS01420	SAK_0288	249473	249138	R	addiction module toxin RelE	0.979104	1	6764	6764	1	F	16
746	8	NR-59485	B10	TS01964173	432762339	1836957	SAK_RS09270	SAK_1841	1835257	1837509	F	bifunctional glutamate--cysteine ligase/glutathione synthetase	0.754885	1	923	923	1	R	16
747	8	NR-59485	C10	TS01964173	432762340	252351	SAK_RS01450	SAK_0294	252254	252640	F	hypothetical protein	0.251295	1	457	457	1	R	17
748	8	NR-59485	D10	TS01964173	432762341	2048861	SAK_RS10340	SAK_2056	2047948	2049048	F	MULTISPECIES: cell division protein FtsK	0.83	1	982	982	1	R	16
749	8	NR-59485	E10	TS01964173	432762342	999754	IG_SAK_RS10785	IG_SAK_RS10785	999696	999963	F		0.217228	1	10328	10328	1	F	16
750	8	NR-59485	F10	TS01964173	432762343	1739167	SAK_RS08790	SAK_1748	1740805	1739087	R	thiol reductant ABC exporter subunit CydD	0.953434	1	34316	34316	1	F	16
751	8	NR-59485	G10	TS01964173	432762344	1887714	SAK_RS09495	SAK_1886	1887977	1887081	R	protein lacX	0.293527	1	35376	35376	1	F	16
752	8	NR-59485	H10	TS01964173	432762345	1927323	SAK_RS09685	SAK_1923	1927869	1927213	R	phosphate transport system regulatory protein PhoU	0.832317	1	21250	21250	1	F	16
753	8	NR-59485	A11	TS01964173	432762346	166401	SAK_RS01010	SAK_0204	167418	166231	R	D-alanyl-D-alanine carboxypeptidase	0.856782	1	229564	229564	1	R	17
754	8	NR-59485	B11	TS01964173	432762347	1811496	SAK_RS09160	SAK_1819	1813065	1810687	R	phosphoketolase	0.659798	1	4957	4957	1	F	16
755	8	NR-59485	C11	TS01964173	432762348	218251	SAK_RS01250	SAK_0254	217560	218381	F	peptide ABC transporter permease	0.841657	1	801	801	1	F	16
756	8	NR-59485	D11	TS01964173	432762349	1455441	SAK_RS07400	SAK_1472	1456958	1454694	R	maltodextrin phosphorylase	0.670053	1	1380	1380	1	F	16
757	8	NR-59485	E11	TS01964173	432762350	1678562	SAK_RS08515	SAK_1691	1677765	1678727	F	L-asparaginase	0.828482	1	4286	4286	1	R	16
758	8	NR-59485	F11	TS01964173	432762351	1629860	SAK_RS08255	SAK_1638	1630407	1628902	R	two-component sensor histidine kinase	0.363455	1	1957	1957	1	F	16
759	8	NR-59485	G11	TS01964173	432762352	2006398	IG_SAK_RS10120	IG_SAK_RS10120	2006244	2006401	F		0.980892	1	17733	17733	1	R	16
760	8	NR-59485	H11	TS01964173	432762353	806438	SAK_RS04295	SAK_0858	805669	807831	F	S1 RNA-binding protein	0.355689	1	19532	19532	1	R	16
761	8	NR-59485	A12	TS01964173	432762354	1126734	SAK_RS05745	SAK_1149	1127240	1126254	R	luciferase	0.513185	1	7683	7683	1	F	16
762	8	NR-59485	B12	TS01964173	432762355	390107	SAK_RS02195	SAK_0442	388920	390227	F	transporter	0.908187	1	7111	7111	1	R	16
763	8	NR-59485	C12	TS01964173	432762356	1037484	SAK_RS05330	SAK_1066	1036779	1037627	F	O-sialoglycoprotein endopeptidase	0.831368	1	132214	132214	1	R	17
764	8	NR-59485	D12	TS01964173	432762357	220766	SAK_RS01265	SAK_0257	220089	222119	F	PTS beta-glucoside transporter subunit EIIBCA	0.333498	1	9859	9859	1	R	17
765	8	NR-59485	E12	TS01964173	432762358	1732832	IG_SAK_RS08765	IG_SAK_RS08765	1732749	1732903	F		0.538961	1	4417	4417	1	R	16
766	8	NR-59485	F12	TS01964173	432762359	1648425	SAK_RS08345	SAK_1656	1648639	1647806	R	ABC transporter substrate-binding protein	0.256903	1	948	948	1	F	16
767	8	NR-59485	G12	TS01964173	432762360	1789367	SAK_RS09040	SAK_1796	1790172	1788898	R	DNA polymerase V	0.631868	1	5792	5792	1	F	16
768	8	NR-59485	H12	TS01964173	432762361	1716109	SAK_RS08685	SAK_1727	1717406	1715067	R	endonuclease MutS2	0.55451	1	3132	3132	1	F	17
769	9	NR-59486	A1	TS02068638	433587094	216387	SAK_RS01240	SAK_0252	214845	216473	F	hypothetical protein	0.947174	1	4069	4069	1	F	17
770	9	NR-59486	B1	TS02068638	433587095	426312	SAK_RS02405	SAK_0482	425814	426629	F	membrane protein	0.611043	1	1134	1134	1	R	16
771	9	NR-59486	C1	TS02068638	433587096	235380	SAK_RS01325	SAK_0269	235251	235433	F	lipoprotein	0.708791	1	23238	23238	1	R	16
772	9	NR-59486	D1	TS02068638	433587097	1621253	SAK_RS08225	SAK_1631	1621424	1620807	R	hypothetical protein	0.277147	1	51629	51629	1	F	16
773	9	NR-59486	E1	TS02068638	433587098	1205537	SAK_RS06180	SAK_1232	1204949	1206184	F	cation transporter	0.476113	1	2240	2240	1	R	16
774	9	NR-59486	F1	TS02068638	433587099	1531089	SAK_RS07735	SAK_1535	1531595	1530741	R	S1 RNA-binding protein	0.592506	1	10890	10890	1	F	17
775	9	NR-59486	G1	TS02068638	433587100	1803940	SAK_RS09130	SAK_1813	1804393	1803206	R	two-component sensor histidine kinase	0.381634	1	22681	22681	1	F	16
776	9	NR-59486	H1	TS02068638	433587101	1335124	SAK_RS06800	SAK_1351	1334444	1335358	F	diacylglycerol kinase	0.743982	1	132715	132715	1	R	17
777	9	NR-59486	A2	TS02068638	433587102	1872924	IG_SAK_RS09430	IG_SAK_RS09430	1872901	1872930	F		0.793103	1	5307	5307	1	F	16
778	9	NR-59486	B2	TS02068638	433587103	1570907	SAK_RS07945	SAK_1575	1571902	1570565	R	branched-chain amino acid ABC transporter substrate-binding protein	0.744203	1	53189	53189	1	F	17
779	9	NR-59486	C2	TS02068638	433587104	358420	IG_SAK_RS02030	IG_SAK_RS02030	358334	358656	F		0.267081	1	899	899	1	R	17
780	9	NR-59486	D2	TS02068638	433587105	1691396	SAK_RS08565	SAK_1701	1691866	1690985	R	fructokinase	0.533485	1	5327	5327	1	F	17
781	9	NR-59486	E2	TS02068638	433587106	1842557	SAK_RS09300	SAK_1847	1842456	1842947	F	acetyltransferase	0.205703	1	139303	139303	1	R	16
782	9	NR-59486	F2	TS02068638	433587107	979434	SAK_RS05085	SAK_1016	979259	979915	F	membrane protein	0.266768	1	7769	7769	1	R	16
783	9	NR-59486	G2	TS02068638	433587108	708248	IG_SAK_RS10980	IG_SAK_RS10980	707395	709014	F		0.526868	1	1529	1529	1	F	16
784	9	NR-59486	H2	TS02068638	433587109	1074323	IG_SAK_RS05505	IG_SAK_RS05505	1074308	1074401	F		0.16129	1	2869	2869	1	F	17
785	9	NR-59486	A3	TS02068638	433587110	1941190	SAK_RS09785	SAK_1943	1942166	1941036	R	integrase	0.863717	1	3817	3817	1	R	16
786	9	NR-59486	B3	TS02068638	433587111	1263614	SAK_RS06465	SAK_1289	1263719	1262931	R	Nif3-like dinuclear metal center hexameric protein	0.133249	1	1152360	1152360	1	F	16
787	9	NR-59486	C3	TS02068638	433587112	1232271	SAK_RS06325	SAK_1261	1232451	1231720	R	tyrosine-protein phosphatase CpsB	0.246238	1	6119	6119	1	F	16
788	9	NR-59486	D3	TS02068638	433587113	60184	SAK_RS00385	SAK_0078	59825	60916	F	5-(carboxyamino)imidazole ribonucleotide synthase	0.329056	1	2488	2488	1	F	17
789	9	NR-59486	E3	TS02068638	433587114	1837287	SAK_RS09270	SAK_1841	1835257	1837509	F	bifunctional glutamate--cysteine ligase/glutathione synthetase	0.901421	1	80563	80563	1	R	16
790	9	NR-59486	F3	TS02068638	433587115	945226	SAK_RS04950	SAK_0989	944268	945539	F	UDP-N-acetylglucosamine 1-carboxyvinyltransferase	0.753737	1	3511	3511	1	R	16
791	9	NR-59486	G3	TS02068638	433587116	1655238	SAK_RS08390	SAK_1666	1655496	1655092	R	cupin	0.638614	1	411	411	1	F	16
792	9	NR-59486	H3	TS02068638	433605218	1985690	SAK_RS10030	SAK_1993	1985262	1986650	F	two-component sensor histidine kinase	0.308357	0.75	112	84	1	R	16
793	9	NR-59486	A4	TS02068638	433587118	134965	SAK_RS00865	SAK_0175	134151	135221	F	sensor histidine kinase	0.760748	1	1253	1253	1	R	16
794	9	NR-59486	B4	TS02068638	433605214	1852782	SAK_RS09345	SAK_1856	1853506	1851437	R	sodium:hydrogen antiporter	0.349928	1	1582	1582	1	F	16
795	9	NR-59486	C4	TS02068638	433587120	215385	SAK_RS01240	SAK_0252	214845	216473	F	hypothetical protein	0.331695	1	7853	7853	1	R	17
796	9	NR-59486	D4	TS02068638	433587121	2028422	SAK_RS10245	SAK_2036	2029115	2027859	R	MFS transporter	0.551752	1	32054	32054	1	F	17
797	9	NR-59486	E4	TS02068638	433587122	593744	IG_SAK_RS03315	IG_SAK_RS03315	593743	593817	F		0.0135135	1	19436	19436	1	F	16
798	9	NR-59486	F4	TS02068638	433587123	1861342	SAK_RS09385	SAK_1864	1861647	1860646	R	transcriptional regulator	0.304695	1	8385	8385	1	F	16
799	9	NR-59486	G4	TS02068638	433587124	1528830	SAK_RS07720	SAK_1532	1529725	1527953	R	oleate hydratase	0.505079	1	88162	88162	1	F	17
800	9	NR-59486	H4	TS02068638	433587125	703622	SAK_RS03815	SAK_0766	702564	704069	F	protein kinase	0.70299	1	790	790	1	R	16
801	9	NR-59486	A5	TS02068638	433587126	1698564	IG_SAK_RS11170	IG_SAK_RS11170	1698141	1698721	F		0.72931	0.860677	3517	3027	1	F	16
802	9	NR-59486	B5	TS02068638	433587127	438252	IG_SAK_RS02485	IG_SAK_RS02485	437523	441612	F		0.178283	0.84248	11097	9349	1	R	17
803	9	NR-59486	C5	TS02068638	433587128	2045982	SAK_RS10325	SAK_2053	2045239	2046654	F	MULTISPECIES: transcriptional regulator	0.525088	1	6143	6143	1	R	16
804	9	NR-59486	D5	TS02068638	433587129	1474920	SAK_RS07470	SAK_1485	1475230	1473686	R	accessory Sec system protein Asp1	0.200777	1	1353	1353	1	F	17
805	9	NR-59486	E5	TS02068638	433587130	634139	SAK_RS03500	SAK_0700	632782	634158	F	peptide ABC transporter permease	0.986192	0.876973	9567	8390	1	R	17
806	9	NR-59486	F5	TS02068638	433587131	1123497	SAK_RS05725	SAK_1145	1124208	1123189	R	lipoate--protein ligase A	0.697743	1	22644	22644	1	F	17
807	9	NR-59486	G5	TS02068638	433587132	1869383	SAK_RS09415	SAK_1870	1869571	1868987	R	N-acetylmuramoyl-L-alanine amidase	0.321918	1	2537	2537	1	F	16
808	9	NR-59486	H5	TS02068638	433587133	2084001	SAK_RS10545	SAK_2093	2083694	2084659	F	hypothetical protein	0.318135	1	53816	53816	1	R	16
809	9	NR-59486	A6	TS02068638	433587134	1266572	SAK_RS06485	SAK_1293	1268499	1265935	R	hypothetical protein	0.75156	0.85978	2275	1956	1	F	16
810	9	NR-59486	B6	TS02068638	433587135	111696	SAK_RS00755	SAK_0153	111689	112258	F	hypothetical protein	0.0123023	1	1863	1863	1	R	16
811	9	NR-59486	C6	TS02068638	433587136	2112207	SAK_RS10685	SAK_2121	2111757	2112989	F	arginine deiminase	0.36526	1	4303	4303	1	R	16
812	9	NR-59486	D6	TS02068638	433587137	1881695	SAK_RS09470	SAK_1881	1881381	1882061	F	two-component system response regulator	0.461765	1	1238	1238	1	R	16
813	9	NR-59486	E6	TS02068638	433587138	1468601	SAK_RS07450	SAK_1481	1468743	1467235	R	accessory Sec system glycosyltransferase GtfA	0.0941645	1	265	265	1	F	16
814	9	NR-59486	F6	TS02068638	433587139	137152	SAK_RS00875	SAK_0177	136584	137972	F	argininosuccinate lyase	0.409222	1	1840	1840	1	F	17
815	9	NR-59486	G6	TS02068638	433587140	1066429	SAK_RS05475	SAK_1095	1066992	1065721	R	hypothetical protein	0.442958	1	4807	4807	1	F	17
816	9	NR-59486	H6	TS02068638	433587141	808778	IG_SAK_RS04310	IG_SAK_RS04310	808709	808823	F		0.605263	1	33163	33163	1	R	17
817	9	NR-59486	A7	TS02068638	433587142	1135647	SAK_RS05790	SAK_1157	1136814	1135096	R	multidrug ABC transporter ATP-binding protein	0.679278	1	41916	41916	1	F	16
818	9	NR-59486	B7	TS02068638	433587143	1958223	SAK_RS09900	SAK_1967	1958552	1957698	R	streptomycin resistance protein	0.385246	1	4262	4262	1	F	16
819	9	NR-59486	C7	TS02068638	433587144	678425	SAK_RS03690	0	678354	678608	F	hypothetical protein	0.279528	1	11060	11060	1	F	17
820	9	NR-59486	D7	TS02068638	433587145	854157	SAK_RS04520	SAK_0904	854257	853493	R	methyltransferase	0.13089	1	28895	28895	1	F	17
821	9	NR-59486	E7	TS02068638	433587146	257899	SAK_RS01490	SAK_0302	258189	257554	R	choline ABC transporter permease	0.456693	1	3938	3938	1	F	17
822	9	NR-59486	F7	TS02068638	433587147	1574420	SAK_RS07955	SAK_1577	1574238	1575113	F	tellurite resistance methyltransferase TehB	0.208	1	746	746	1	R	16
823	9	NR-59486	G7	TS02068638	433587148	276202	SAK_RS01635	SAK_0331	276281	275790	R	DNA-directed RNA polymerase sigma-70 factor	0.160896	1	23668	23668	1	F	17
824	9	NR-59486	H7	TS02068638	433587149	2834	SAK_RS00015	SAK_0003	2823	3704	F	diacylglycerol kinase	0.0124858	1	53025	53025	1	R	16
825	9	NR-59486	A8	TS02068638	433587150	759335	SAK_RS04085	SAK_0816	758800	759456	F	ABC transporter ATP-binding protein	0.815549	1	816	816	1	R	16
826	9	NR-59486	B8	TS02068638	433587151	44214	SAK_RS00305	SAK_0062	43773	44525	F	GNAT family acetyltransferase	0.586436	1	151	151	1	F	16
827	9	NR-59486	C8	TS02068638	433587152	1202499	SAK_RS06170	SAK_1230	1202944	1201619	R	uracil transporter	0.335849	1	9956	9956	1	F	17
828	9	NR-59486	D8	TS02068638	433587153	1723642	SAK_RS08720	SAK_1734	1724271	1723177	R	DNA polymerase IV	0.574954	1	51203	51203	1	F	17
829	9	NR-59486	E8	TS02068638	433587154	1468990	SAK_RS07455	SAK_1482	1471144	1468757	R	accessory Sec system translocase SecA2	0.902388	1	27116	27116	1	F	17
830	9	NR-59486	F8	TS02068638	433587155	440187	IG_SAK_RS02485	IG_SAK_RS02485	437523	441612	F		0.651504	1	2995	2995	1	R	17
831	9	NR-59486	G8	TS02068638	433587156	457144	SAK_RS02560	SAK_0515	457100	457624	F	TetR family transcriptional regulator	0.0839695	0.833437	1615	1346	1	F	17
832	9	NR-59486	H8	TS02068638	433587157	455407	SAK_RS02550	SAK_0513	456020	455178	R	2,5-diketo-D-gluconic acid reductase	0.728029	1	1759	1759	1	F	16
833	9	NR-59486	A9	TS02068638	433587158	820758	SAK_RS04375	SAK_0875	820537	821007	F	6,7-dimethyl-8-ribityllumazine synthase	0.470213	1	13445	13445	1	R	16
834	9	NR-59486	B9	TS02068638	433587159	364072	SAK_RS02055	SAK_0414	365225	363873	R	aspartate kinase	0.852811	1	32721	32721	1	F	16
835	9	NR-59486	C9	TS02068638	433587160	1561118	IG_SAK_RS07900	IG_SAK_RS07900	1560731	1561416	F		0.564964	1	6655	6655	1	F	17
836	9	NR-59486	D9	TS02068638	433587161	1283914	SAK_RS06550	SAK_1306	1284231	1283629	R	NAD(P)H nitroreductase	0.526578	1	5048	5048	1	F	16
837	9	NR-59486	E9	TS02068638	433587162	1908365	SAK_RS09585	SAK_1904	1908165	1908662	F	zeta toxin	0.402414	1	16111	16111	1	R	16
838	9	NR-59486	F9	TS02068638	433587163	405559	SAK_RS02290	SAK_0460	405379	405585	F	carbonate dehydratase	0.873786	1	1446	1446	1	R	16
839	9	NR-59486	G9	TS02068638	433587164	711178	IG_SAK_RS03870	IG_SAK_RS03870	711067	711447	F		0.292105	1	7879	7879	1	F	16
840	9	NR-59486	H9	TS02068638	433587165	1713606	SAK_RS08670	SAK_1724	1713529	1714122	F	transcriptional regulator	0.129848	1	21570	21570	1	F	16
841	9	NR-59486	A10	TS02068638	433587166	673389	IG_SAK_RS03665	IG_SAK_RS03665	673259	673650	F		0.332481	1	4804	4804	1	R	17
842	9	NR-59486	B10	TS02068638	433587167	2124176	SAK_RS10730	SAK_2130	2121791	2124370	F	copper ABC transporter permease	0.924777	1	2257	2257	1	R	16
843	9	NR-59486	C10	TS02068638	433587168	1720124	SAK_RS08710	SAK_1732	1720089	1722509	F	helicase	0.0144628	1	759	759	1	R	16
844	9	NR-59486	D10	TS02068638	433587169	1480066	SAK_RS07495	SAK_1490	1481123	1479882	R	glycosyl transferase	0.851732	1	5460	5460	1	F	16
845	9	NR-59486	E10	TS02068638	433587170	1155632	SAK_RS05885	SAK_1176	1155696	1154935	R	oxidoreductase	0.0840999	1	4944	4944	1	F	16
846	9	NR-59486	F10	TS02068638	433587171	1225708	SAK_RS06285	SAK_1253	1225711	1224764	R	hypothetical protein	0.0031679	1	11059	11059	1	F	17
847	9	NR-59486	G10	TS02068638	433587172	2095314	IG_SAK_RS10595	IG_SAK_RS10595	2095252	2095496	F		0.254098	1	23659	23659	1	F	16
848	9	NR-59486	H10	TS02068638	433587173	547893	SAK_RS03010	SAK_0604	547082	547921	F	lipase	0.966627	1	7350	7350	1	R	16
849	9	NR-59486	A11	TS02068638	433587174	1656378	IG_SAK_RS08400	IG_SAK_RS08400	1656349	1656440	F		0.318681	1	26151	26151	1	F	17
850	9	NR-59486	B11	TS02068638	433587175	491728	SAK_RS02730	SAK_0549	491718	492677	F	oxidoreductase	0.0104275	1	8369	8369	1	R	16
851	9	NR-59486	C11	TS02068638	433587176	948401	SAK_RS04970	SAK_0993	948079	948600	F	acetyltransferase	0.618042	1	54920	54920	1	R	17
852	9	NR-59486	D11	TS02068638	433587177	707105	SAK_RS03845	SAK_0771	707062	707394	F	cell wall surface anchor protein, partial	0.129518	1	7404	7404	1	F	16
853	9	NR-59486	E11	TS02068638	433587178	2079588	IG_SAK_RS10510	IG_SAK_RS10510	2079522	2079661	F		0.47482	1	2539	2539	1	R	16
854	9	NR-59486	F11	TS02068638	433587179	2049826	IG_SAK_RS10350	IG_SAK_RS10350	2049651	2049855	F		0.857843	1	3679	3679	1	R	17
855	9	NR-59486	G11	TS02068638	433587180	340050	SAK_RS01930	SAK_0389	338179	340134	F	serine/threonine protein kinase	0.957033	0.826243	2515	2078	1	R	17
856	9	NR-59486	H11	TS02068638	433605226	268477	SAK_RS01590	SAK_0322	268104	269738	F	hypothetical protein	0.228274	1	41057	41057	1	R	17
857	9	NR-59486	A12	TS02068638	433587182	763085	SAK_RS04105	SAK_0820	762322	763380	F	membrane protein	0.721172	0.849407	11043	9380	1	R	16
858	9	NR-59486	B12	TS02068638	433587183	124040	IG_SAK_RS00815	IG_SAK_RS00815	124000	124284	F		0.140845	1	472	472	1	F	17
859	9	NR-59486	C12	TS02068638	433587184	985197	SAK_RS05095	SAK_1018	984417	985286	F	subtype II CRISPR-associated endonuclease Cas1	0.897583	1	2714	2714	1	R	17
860	9	NR-59486	D12	TS02068638	433587185	327682	SAK_RS01875	SAK_0378	327462	328358	F	ABC transporter ATP-binding protein	0.245536	1	9684	9684	1	R	16
861	9	NR-59486	E12	TS02068638	433587186	75316	SAK_RS00440	SAK_0089	74513	75793	F	MATE family efflux transporter	0.627344	1	30603	30603	1	F	17
862	9	NR-59486	F12	TS02068638	433587187	550639	SAK_RS03035	SAK_0609	550875	550495	R	hypothetical protein	0.621053	1	10181	10181	1	F	17
863	9	NR-59486	G12	TS02068638	433568528	1001042	IG_SAK_RS05165	IG_SAK_RS05165	1001018	1001053	F		0.685714	1	10140	10140	1	F	16
864	9	NR-59486	H12	TS02068638	433566908	1687386	SAK_RS08555	SAK_1699	1689811	1687283	R	protein translocase subunit SecA 1	0.959256	1	14141	14141	1	F	16
865	10	NR-59487	A1	TS02068623	433588630	458963	SAK_RS02565	SAK_0516	459012	457819	R	YSIRK-targeted surface antigen transcriptional regulator	0.0410729	1	44628	44628	1	F	16
866	10	NR-59487	B1	TS02068623	433588631	535045	IG_SAK_RS02945	IG_SAK_RS02945	534764	535060	F		0.949324	1	32462	32462	1	R	16
867	10	NR-59487	C1	TS02068623	433588632	1540541	SAK_RS07785	SAK_1545	1539800	1540966	F	transposase	0.635506	1	112	112	1	F	16
868	10	NR-59487	D1	TS02068623	433588633	1162219	SAK_RS05925	SAK_1184	1162110	1162457	F	cysteine desulfurase	0.314121	1	20919	20919	1	R	17
869	10	NR-59487	E1	TS02068623	433588634	2019189	SAK_RS10190	SAK_2025	2020371	2018200	R	anaerobic ribonucleoside triphosphate reductase	0.54445	1	26158	26158	1	F	17
870	10	NR-59487	F1	TS02068623	433588635	1217148	SAK_RS06245	SAK_1245	1217495	1216842	R	uracil-DNA glycosylase	0.531394	1	10874	10874	1	R	16
871	10	NR-59487	G1	TS02068623	433588636	302365	SAK_RS01760	SAK_0355	301851	302654	F	glutamate 5-kinase	0.6401	1	8221	8221	1	R	16
872	10	NR-59487	H1	TS02068623	433588637	1622473	SAK_RS08230	SAK_1633	1624687	1621589	R	RNA helicase	0.714655	1	617	617	1	R	17
873	10	NR-59487	A2	TS02068623	433588638	251682	SAK_RS01445	SAK_0293	251589	252269	F	hypothetical protein	0.136765	1	13825	13825	1	R	17
874	10	NR-59487	B2	TS02068623	433588639	1173475	SAK_RS05975	SAK_1194	1173491	1172715	R	spermidine/putrescine ABC transporter permease	0.0206186	1	4773	4773	1	F	16
875	10	NR-59487	C2	TS02068623	433588640	537321	SAK_RS02960	SAK_0594	537139	538833	F	phosphoglucomutase	0.107438	1	5274	5274	1	R	16
876	10	NR-59487	D2	TS02068623	433588641	1352107	SAK_RS06880	SAK_1367	1351616	1352125	F	membrane protein	0.964637	1	8218	8218	1	R	16
877	10	NR-59487	E2	TS02068623	433588642	1521536	SAK_RS07680	SAK_1524	1521704	1521303	R	hypothetical protein	0.418953	1	800	800	1	F	17
878	10	NR-59487	F2	TS02068623	433588643	504243	SAK_RS02795	SAK_0561	503007	504752	F	multidrug ABC transporter permease/ATP-binding protein	0.708309	1	24496	24496	1	R	16
879	10	NR-59487	G2	TS02068623	433588644	1937677	SAK_RS09760	SAK_1938	1937468	1938736	F	recombinase RarA	0.164826	1	3866	3866	1	R	16
880	10	NR-59487	H2	TS02068623	433588645	330167	SAK_RS01885	SAK_0380	329082	330167	F	ATPase	1	1	309	309	1	F	17
881	10	NR-59487	A3	TS02068623	433588646	565455	SAK_RS03160	SAK_0632	564491	565759	F	hypothetical protein	0.760252	1	2631	2631	1	R	17
882	10	NR-59487	B3	TS02068623	433588647	579241	SAK_RS03240	SAK_0647	576381	580502	F	N-acetylmuramoyl-L-alanine amidase	0.694006	1	33369	33369	1	F	16
883	10	NR-59487	C3	TS02068623	433588648	1323982	SAK_RS06735	SAK_1338	1324949	1323573	R	amino acid transporter	0.702762	0.797703	1567	1250	1	F	16
884	10	NR-59487	D3	TS02068623	433588649	1609424	SAK_RS08160	SAK_1618	1609572	1609051	R	DNA-binding protein	0.284069	1	7376	7376	1	F	16
885	10	NR-59487	E3	TS02068623	433588650	1934067	IG_SAK_RS09730	IG_SAK_RS09730	1934066	1934188	F		0.00819672	1	49161	49161	1	F	16
886	10	NR-59487	F3	TS02068623	433588651	1470826	SAK_RS07455	SAK_1482	1471144	1468757	R	accessory Sec system translocase SecA2	0.133222	1	24534	24534	1	F	16
887	10	NR-59487	G3	TS02068623	433588652	1919098	IG_SAK_RS09650	IG_SAK_RS09650	1918838	1919125	F		0.905923	1	103	103	1	F	16
888	10	NR-59487	H3	TS02068623	433588653	1412012	SAK_RS07190	SAK_1429	1412067	1411414	R	hypothetical protein	0.0842266	1	4798	4798	1	F	16
889	10	NR-59487	A4	TS02068623	433588654	1413484	SAK_RS07200	SAK_1431	1413967	1413179	R	pyruvate formate-lyase 1-activating enzyme	0.612944	1	3599	3599	1	F	17
890	10	NR-59487	B4	TS02068623	433588655	1638583	SAK_RS08300	SAK_1647	1638877	1637201	R	ABC transporter ATP-binding protein	0.175418	1	45387	45387	1	F	17
891	10	NR-59487	C4	TS02068623	433588656	496798	SAK_RS02755	SAK_0554	496697	497236	F	rRNA methyltransferase	0.187384	1	450	450	1	R	17
892	10	NR-59487	D4	TS02068623	433588657	804654	SAK_RS04290	SAK_0857	804521	805564	F	N5,N10-methylene tetrahydromethanopterin reductase	0.127517	1	18100	18100	1	R	17
893	10	NR-59487	E4	TS02068623	433588658	1147135	SAK_RS05855	SAK_1170	1148404	1147130	R	xanthine permease	0.996075	1	32320	32320	1	F	16
894	10	NR-59487	F4	TS02068623	433588659	256705	SAK_RS01485	SAK_0301	257551	256625	R	glycine/betaine ABC transporter substrate-binding protein	0.913607	1	49642	49642	1	F	16
895	10	NR-59487	G4	TS02068623	433588660	1224397	SAK_RS06280	SAK_1252	1224680	1223724	R	capsular polysaccharide biosynthesis protein	0.296025	1	19630	19630	1	F	16
896	10	NR-59487	H4	TS02068623	433588661	1506043	SAK_RS07600	SAK_1509	1505352	1506278	F	glycosyl transferase	0.74622	1	7995	7995	1	R	16
897	10	NR-59487	A5	TS02068623	433588662	123290	SAK_RS00810	SAK_0164	123999	122833	R	transposase	0.608062	1	7720	7720	1	F	16
898	10	NR-59487	B5	TS02068623	433588663	354806	SAK_RS02005	SAK_0404	354957	354031	R	cysteine synthase A	0.163067	1	77178	77178	1	F	16
899	10	NR-59487	C5	TS02068623	433588664	1957973	SAK_RS09900	SAK_1967	1958552	1957698	R	streptomycin resistance protein	0.677986	1	6612	6612	1	F	17
900	10	NR-59487	D5	TS02068623	433588665	493767	IG_SAK_RS02740	IG_SAK_RS02740	493741	493899	F		0.164557	1	66393	66393	1	R	16
901	10	NR-59487	E5	TS02068623	433588666	253647	SAK_RS01460	SAK_0297	253572	253676	F	hypothetical protein	0.721154	1	19161	19161	1	R	16
902	10	NR-59487	F5	TS02068623	433588667	1645348	SAK_RS08335	SAK_1654	1646707	1645331	R	peptidase M20	0.987645	1	15337	15337	1	F	16
903	10	NR-59487	G5	TS02068623	433588668	1253075	SAK_RS06420	SAK_1280	1253324	1252098	R	hypothetical protein	0.2031	1	26443	26443	1	F	16
904	10	NR-59487	H5	TS02068623	433588669	915643	SAK_RS04805	SAK_0960	914768	916054	F	ABC transporter ATP-binding protein	0.680404	0.818182	242	198	1	R	16
905	10	NR-59487	A6	TS02068623	433588670	1503013	SAK_RS07585	SAK_1506	1503802	1502960	R	aldo/keto reductase	0.937055	1	18154	18154	1	F	17
906	10	NR-59487	B6	TS02068623	433588671	51565	SAK_RS00335	SAK_0068	51031	51918	F	sugar ABC transporter permease	0.602029	1	757	757	1	R	17
907	10	NR-59487	C6	TS02068623	433588672	144955	SAK_RS00915	SAK_0184	144017	145039	F	transposase	0.917808	1	47004	47004	1	F	16
908	10	NR-59487	D6	TS02068623	433588673	1386758	SAK_RS07065	SAK_1404	1387725	1386547	R	metallophosphatase	0.820883	1	796	796	1	F	17
909	10	NR-59487	E6	TS02068623	433588674	1375037	SAK_RS06990	SAK_1389	1375232	1373721	R	transcriptional regulator	0.129054	1	4365	4365	1	F	16
910	10	NR-59487	F6	TS02068623	433588675	1205815	SAK_RS06180	SAK_1232	1204949	1206184	F	cation transporter	0.701215	1	2098	2098	1	R	16
911	10	NR-59487	G6	TS02068623	433588676	1673089	SAK_RS08490	SAK_1686	1673350	1672802	R	isochorismatase	0.476277	0.843141	5999	5058	1	F	16
912	10	NR-59487	H6	TS02068623	433588677	1346252	SAK_RS06855	SAK_1362	1346754	1344937	R	ABC transporter	0.27628	1	27751	27751	1	F	16
913	10	NR-59487	A7	TS02068623	433588678	1361958	IG_SAK_RS06930	IG_SAK_RS06930	1361867	1362054	F		0.486631	1	9453	9453	1	F	17
914	10	NR-59487	B7	TS02068623	433588679	1903946	IG_SAK_RS09570	IG_SAK_RS09570	1903844	1904102	F		0.395349	1	4224	4224	1	F	17
915	10	NR-59487	C7	TS02068623	433588680	639258	SAK_RS03535	SAK_0707	639241	639801	F	DNA gyrase subunit B	0.0303571	1	28296	28296	1	R	16
916	10	NR-59487	D7	TS02068623	433588681	459711	SAK_RS02570	SAK_0517	459256	462318	F	C protein alpha-antigen	0.148596	1	54098	54098	1	R	16
917	10	NR-59487	E7	TS02068623	433588682	829381	SAK_RS04420	SAK_0884	829526	827727	R	oligoendopeptidase F	0.0806003	1	416	416	1	F	16
918	10	NR-59487	F7	TS02068623	433588683	2053032	SAK_RS10365	0	2052416	2053087	F	peptidase	0.918033	0.762433	54090	41240	1	F	17
919	10	NR-59487	G7	TS02068623	433588684	1088115	IG_SAK_RS05575	IG_SAK_RS05575	1088095	1088524	F		0.04662	1	2573	2573	1	F	17
920	10	NR-59487	H7	TS02068623	433588685	208557	SAK_RS01200	SAK_0244	208114	208740	F	tRNA-binding protein	0.707668	1	35323	35323	1	R	16
921	10	NR-59487	A8	TS02068623	433588686	345647	SAK_RS01965	SAK_0396	345384	346139	F	DeoR family transcriptional regulator	0.348344	1	60518	60518	1	R	17
922	10	NR-59487	B8	TS02068623	433588687	797046	SAK_RS04255	SAK_0850	795642	799181	F	chromosome segregation protein SMC	0.396722	1	48444	48444	1	R	17
923	10	NR-59487	C8	TS02068623	433588688	1968694	IG_SAK_RS09975	IG_SAK_RS09975	1968596	1968751	F		0.632258	1	24129	24129	1	F	16
924	10	NR-59487	D8	TS02068623	433588689	1221003	SAK_RS06265	SAK_1249	1221225	1220071	R	UDP-N-acetyl glucosamine 2-epimerase	0.192374	1	72162	72162	1	F	16
925	10	NR-59487	E8	TS02068623	433588690	251350	SAK_RS01440	SAK_0292	251056	251616	F	hypothetical protein	0.525	1	27642	27642	1	R	16
926	10	NR-59487	F8	TS02068623	433588691	1888153	SAK_RS09500	SAK_1887	1889008	1888031	R	tagatose 1,6-diphosphate aldolase	0.875128	1	21282	21282	1	R	17
927	10	NR-59487	G8	TS02068623	433588692	1883218	SAK_RS09480	SAK_1883	1884772	1883165	R	glucohydrolase	0.967019	1	30134	30134	1	F	17
928	10	NR-59487	H8	TS02068623	433588693	1035672	SAK_RS05320	SAK_1064	1034491	1035825	F	methylenetetrahydrofolate--tRNA-(uracil(54)-C(5))-methyltransferase (FADH(2)-oxidizing) TrmFO	0.885307	1	14409	14409	1	R	16
929	10	NR-59487	A9	TS02068623	433588694	2034746	IG_SAK_RS10270	IG_SAK_RS10270	2034653	2034873	F		0.422727	1	4309	4309	1	R	16
930	10	NR-59487	B9	TS02068623	433588695	1941580	SAK_RS09785	SAK_1943	1942166	1941036	R	integrase	0.518584	1	175	175	1	F	16
931	10	NR-59487	C9	TS02068623	433588696	166563	SAK_RS01010	SAK_0204	167418	166231	R	D-alanyl-D-alanine carboxypeptidase	0.720303	1	56081	56081	1	F	16
932	10	NR-59487	D9	TS02068623	433588697	1606409	SAK_RS08140	SAK_1614	1607084	1606110	R	non-canonical purine NTP pyrophosphatase	0.693018	1	50690	50690	1	F	16
933	10	NR-59487	E9	TS02068623	433588698	499639	SAK_RS02775	SAK_0557	499158	500492	F	phosphoesterase	0.36057	1	1992	1992	1	R	16
934	10	NR-59487	F9	TS02068623	433588699	1852620	SAK_RS09345	SAK_1856	1853506	1851437	R	sodium:hydrogen antiporter	0.428226	1	6679	6679	1	F	17
935	10	NR-59487	G9	TS02068623	433588700	1748237	SAK_RS08820	SAK_1754	1747226	1748806	F	type I restriction-modification system subunit M	0.639873	1	9283	9283	1	F	17
936	10	NR-59487	H9	TS02068623	433588701	1227541	SAK_RS06295	SAK_1255	1227930	1226719	R	hypothetical protein	0.321222	1	6649	6649	1	F	17
937	10	NR-59487	A10	TS02068623	433588702	512790	SAK_RS02835	SAK_0569	512072	513301	F	long-chain-fatty-acid--CoA ligase	0.584215	1	2556	2556	1	F	16
938	10	NR-59487	B10	TS02068623	433588703	2011909	IG_SAK_RS10155	IG_SAK_RS10155	2010530	2012872	F		0.588813	1	13428	13428	1	F	16
939	10	NR-59487	C10	TS02068623	433588704	1462835	SAK_RS07425	SAK_1477	1462586	1463422	F	maltose ABC transporter permease	0.297847	1	52959	52959	1	F	17
940	10	NR-59487	D10	TS02068623	433588705	1934896	SAK_RS09730	SAK_1932	1934189	1934905	F	MerR family transcriptional regulator	0.98743	1	8831	8831	1	F	17
941	10	NR-59487	E10	TS02068623	433588706	1973801	IG_SAK_RS10000	IG_SAK_RS10000	1973461	1973806	F		0.985507	1	7108	7108	1	F	16
942	10	NR-59487	F10	TS02068623	433588707	1590372	SAK_RS08045	SAK_1595	1590703	1589939	R	ABC transporter ATP-binding protein	0.433246	1	60816	60816	1	F	17
943	10	NR-59487	G10	TS02068623	433588708	1308139	SAK_RS06655	SAK_1325	1307649	1308866	F	hypothetical protein	0.402629	1	3426	3426	1	R	17
944	10	NR-59487	H10	TS02068623	433588709	46964	SAK_RS00315	SAK_0064	46285	47184	F	hypothetical protein	0.755284	1	4330	4330	1	F	16
945	10	NR-59487	A11	TS02068623	433588710	9941	SAK_RS10795	#N/A	9902	9997	F		0.410526	1	95235	95235	1	F	16
946	10	NR-59487	B11	TS02068623	433588711	746937	SAK_RS04020	0	746603	747688	F	peptidase M13	0.307834	1	1187	1187	1	F	16
947	10	NR-59487	C11	TS02068623	433588712	1750252	SAK_RS08825	SAK_1755	1751202	1749430	R	hypothetical protein	0.536117	1	10781	10781	1	R	17
948	10	NR-59487	D11	TS02068623	433588713	779677	SAK_RS04175	SAK_0834	779188	780654	F	alpha-amylase	0.333561	1	5621	5621	1	R	16
949	10	NR-59487	E11	TS02068623	433588714	860863	SAK_RS04550	SAK_0910	861047	860055	R	hypothetical protein	0.185484	1	1984	1984	1	F	16
950	10	NR-59487	F11	TS02068623	433588715	134816	SAK_RS00865	SAK_0175	134151	135221	F	sensor histidine kinase	0.621495	1	19805	19805	1	R	16
951	10	NR-59487	G11	TS02068623	433588716	636129	SAK_RS03510	SAK_0702	634905	636206	F	two-component sensor histidine kinase	0.940815	1	435	435	1	F	17
952	10	NR-59487	H11	TS02068623	433588717	1638155	SAK_RS08300	SAK_1647	1638877	1637201	R	ABC transporter ATP-binding protein	0.430788	1	7368	7368	1	F	16
953	10	NR-59487	A12	TS02068623	433588718	1158925	SAK_RS05905	SAK_1180	1159139	1158468	R	GTP pyrophosphokinase	0.318927	1	8634	8634	1	F	16
954	10	NR-59487	B12	TS02068623	433588719	301275	SAK_RS01755	SAK_0354	301710	300325	R	PTS cellobiose transporter subunit IIC	0.314079	1	22418	22418	1	F	17
955	10	NR-59487	C12	TS02068623	433588720	1559773	IG_SAK_RS07885	IG_SAK_RS07885	1559686	1559773	F		1	1	11332	11332	1	F	16
956	10	NR-59487	D12	TS02068623	433588721	2118873	IG_SAK_RS10720	IG_SAK_RS10720	2118869	2119224	F		0.0112676	1	10032	10032	1	F	16
957	10	NR-59487	E12	TS02068623	433588722	634921	SAK_RS03510	SAK_0702	634905	636206	F	two-component sensor histidine kinase	0.0122982	1	1084	1084	1	R	16
958	10	NR-59487	F12	TS02068623	433588723	383238	SAK_RS02160	SAK_0435	383793	382783	R	PTS mannose transporter subunit EIIAB	0.549505	1	17966	17966	1	F	16
959	10	NR-59487	G12	TS02068623	433588724	461823	SAK_RS02570	SAK_0517	459256	462318	F	C protein alpha-antigen	0.838341	1	9049	9049	1	R	16
960	10	NR-59487	H12	TS02068623	433588725	1595753	IG_SAK_RS08080	IG_SAK_RS08080	1595646	1595754	F		0.990741	1	7105	7105	1	F	17
961	11	NR-59488	A1	TS02068639	433587478	614923	SAK_RS03395	SAK_0679	615020	614037	R	hypothetical protein	0.0986775	1	5866	5866	1	F	17
962	11	NR-59488	B1	TS02068639	433587479	123610	SAK_RS00810	SAK_0164	123999	122833	R	transposase	0.333619	1	30974	30974	1	F	17
963	11	NR-59488	C1	TS02068639	433587480	626268	SAK_RS03455	SAK_0691	625228	626424	F	voltage-gated chloride channel protein	0.869565	1	23817	23817	1	R	16
964	11	NR-59488	D1	TS02068639	433587481	590364	SAK_RS03300	SAK_0660	591543	590323	R	UDP-N-acetylmuramoylpentapeptide-lysine N(6)-alanyltransferase MurM	0.966393	1	10719	10719	1	F	16
965	11	NR-59488	E1	TS02068639	433587482	1249494	SAK_RS06405	SAK_1277	1247864	1249519	F	hypothetical protein	0.984894	1	2557	2557	1	R	17
966	11	NR-59488	F1	TS02068639	433587483	1606558	SAK_RS08140	SAK_1614	1607084	1606110	R	non-canonical purine NTP pyrophosphatase	0.540041	1	17048	17048	1	F	17
967	11	NR-59488	G1	TS02068639	433587484	108930	SAK_RS00735	SAK_0149	108403	109650	F	GntR family transcriptional regulator	0.422614	1	38696	38696	1	R	16
968	11	NR-59488	H1	TS02068639	433587485	331417	SAK_RS01895	SAK_0382	330809	331513	F	hypothetical protein	0.863636	1	6013	6013	1	F	17
969	11	NR-59488	A2	TS02068639	433587486	617374	SAK_RS03410	0	616720	617694	F	hypothetical protein	0.671458	1	9591	9591	1	R	17
970	11	NR-59488	B2	TS02068639	433587487	1852249	SAK_RS09345	SAK_1856	1853506	1851437	R	sodium:hydrogen antiporter	0.60754	1	43213	43213	1	F	16
971	11	NR-59488	C2	TS02068639	433587488	154524	SAK_RS00960	SAK_0194	155811	154261	R	glutamine ABC transporter substrate-binding protein	0.830323	1	53911	53911	1	F	16
972	11	NR-59488	D2	TS02068639	433587489	2080920	SAK_RS10520	SAK_2089	2080975	2080337	R	hypothetical protein	0.0862069	1	319	319	1	R	16
973	11	NR-59488	E2	TS02068639	433587490	651652	SAK_RS03590	SAK_0718	651506	652861	F	RNA methyltransferase	0.107749	1	11733	11733	1	R	16
974	11	NR-59488	F2	TS02068639	433587491	884977	IG_SAK_RS04665	IG_SAK_RS04665	884914	885154	F		0.2625	1	12685	12685	1	R	16
975	11	NR-59488	G2	TS02068639	433587492	398159	SAK_RS02260	SAK_0454	397859	398161	F	hypothetical protein	0.993377	1	30195	30195	1	R	17
976	11	NR-59488	H2	TS02068639	433587493	117727	SAK_RS00780	SAK_0158	117327	118253	F	hypothetical protein	0.431965	1	86770	86770	1	R	17
977	11	NR-59488	A3	TS02068639	433587494	1231455	SAK_RS06320	SAK_1260	1231711	1231019	R	capsular polysaccharide biosynthesis protein CpsC	0.369942	1	45778	45778	1	F	16
978	11	NR-59488	B3	TS02068639	433587495	417224	SAK_RS02350	SAK_0472	416986	417525	F	BioY family transporter	0.441558	1	125199	125199	1	R	16
979	11	NR-59488	C3	TS02068639	433587496	1945658	SAK_RS09815	SAK_1949	1946553	1945603	R	hypothetical protein	0.942105	1	4588	4588	1	F	17
980	11	NR-59488	D3	TS02068639	433587497	1503684	SAK_RS07585	SAK_1506	1503802	1502960	R	aldo/keto reductase	0.140143	1	8391	8391	1	F	16
981	11	NR-59488	E3	TS02068639	433587498	447574	SAK_RS02505	SAK_0502	446733	449900	F	cell surface protein	0.265551	1	3681	3681	1	R	17
982	11	NR-59488	F3	TS02068639	433587499	1878952	SAK_RS09460	SAK_1879	1879699	1878362	R	L-malate permease	0.558714	1	20865	20865	1	F	17
983	11	NR-59488	G3	TS02068639	433587500	297449	IG_SAK_RS01740	IG_SAK_RS01740	297238	297449	F		1	1	30933	30933	1	R	17
984	11	NR-59488	H3	TS02068639	433587501	743787	SAK_RS04015	SAK_0805	743195	746419	F	hypothetical protein	0.183623	1	11944	11944	1	F	16
985	11	NR-59488	A4	TS02068639	433587502	1493100	SAK_RS07535	SAK_1497	1492576	1494759	F	glutamine ABC transporter permease	0.240037	1	85836	85836	1	R	17
986	11	NR-59488	B4	TS02068639	433587503	2083588	IG_SAK_RS10545	IG_SAK_RS10545	2083157	2083693	F		0.804104	1	12063	12063	1	R	16
987	11	NR-59488	C4	TS02068639	433587504	1757796	SAK_RS08860	SAK_1762	1758530	1756641	R	PTS fructose transporter subunit IIA	0.388565	1	1092	1092	1	F	17
988	11	NR-59488	D4	TS02068639	433587505	705189	SAK_RS03825	SAK_0768	704649	705386	F	acid phosphatase/phosphotransferase	0.7327	1	2927	2927	1	R	16
989	11	NR-59488	E4	TS02068639	433587506	55917	SAK_RS00365	SAK_0074	55716	56693	F	acetylxylan esterase	0.205732	0.830651	5964	4954	1	R	16
990	11	NR-59488	F4	TS02068639	433587507	11385	SAK_RS00055	SAK_0012	10799	12085	F	serine hydrolase	0.455677	0.840144	832	699	1	R	17
991	11	NR-59488	G4	TS02068639	433587508	2021758	SAK_RS10195	SAK_2026	2021983	2020496	R	membrane protein	0.151311	0.865485	959	830	1	F	16
992	11	NR-59488	H4	TS02068639	433587509	298468	SAK_RS01745	SAK_0352	297775	298509	F	ABC transporter ATP-binding protein	0.944142	1	7141	7141	1	R	16
993	11	NR-59488	A5	TS02068639	433587510	1671315	SAK_RS08480	SAK_1684	1671622	1670972	R	CBS domain-containing protein	0.472308	1	7836	7836	1	F	16
994	11	NR-59488	B5	TS02068639	433587511	776650	SAK_RS04160	SAK_0831	774909	776699	F	beta-hexosamidase	0.972626	1	1130	1130	1	R	17
995	11	NR-59488	C5	TS02068639	433587512	128641	SAK_RS00830	SAK_0168	129221	127743	R	ribose import ATP-binding protein RbsA	0.392422	1	18831	18831	1	F	17
996	11	NR-59488	D5	TS02068639	433587513	1837913	SAK_RS09275	SAK_1842	1837633	1838451	F	hypothetical protein	0.342298	1	9446	9446	1	R	16
997	11	NR-59488	E5	TS02068639	433587514	2118186	SAK_RS10715	SAK_2127	2118868	2118176	R	membrane protein	0.985549	1	1800	1800	1	F	16
998	11	NR-59488	F5	TS02068639	433587515	2085350	SAK_RS10550	SAK_2094	2084992	2086164	F	integrase	0.305461	1	5457	5457	1	R	17
999	11	NR-59488	G5	TS02068639	433587516	802538	IG_SAK_RS04275	IG_SAK_RS04275	802504	802539	F		0.971429	1	10311	10311	1	F	16
1000	11	NR-59488	H5	TS02068639	433587517	1502942	IG_SAK_RS07585	IG_SAK_RS07585	1502770	1502959	F		0.910053	1	8828	8828	1	F	16
1001	11	NR-59488	A6	TS02068639	433587518	384314	SAK_RS02165	SAK_0436	384907	384095	R	haloacid dehalogenase	0.730296	1	766	766	1	F	17
1002	11	NR-59488	B6	TS02068639	433587519	892151	SAK_RS04700	SAK_0940	892361	891798	R	energy-coupled thiamine transporter ThiT	0.373002	1	51963	51963	1	F	16
1003	11	NR-59488	C6	TS02068639	433587520	1552183	IG_SAK_RS07835	IG_SAK_RS07835	1552163	1552213	F		0.4	1	13365	13365	1	F	16
1004	11	NR-59488	D6	TS02068639	433587521	246526	SAK_RS01405	SAK_0285	246188	246622	F	MULTISPECIES: hypothetical protein	0.778802	1	35256	35256	1	F	16
1005	11	NR-59488	E6	TS02068639	433587522	219820	IG_SAK_RS01265	IG_SAK_RS01265	219807	220088	F		0.0462633	1	12324	12324	1	R	17
1006	11	NR-59488	F6	TS02068639	433587523	1727612	SAK_RS08735	SAK_1737	1728207	1727278	R	serine hydrolase	0.640474	1	102803	102803	1	F	17
1007	11	NR-59488	G6	TS02068639	433587524	1911399	SAK_RS09605	SAK_1907	1912359	1910710	R	histidine kinase	0.582171	1	14127	14127	1	R	17
1008	11	NR-59488	H6	TS02068639	433587525	2016213	SAK_RS10170	SAK_2021	2016464	2015847	R	anaerobic ribonucleoside-triphosphate reductase activating protein	0.406807	1	3286	3286	1	F	17
1009	11	NR-59488	A7	TS02068639	433587526	2116967	IG_SAK_RS10710	IG_SAK_RS10710	2116923	2117042	F		0.369748	1	10442	10442	1	R	17
1010	11	NR-59488	B7	TS02068639	433587527	1960825	SAK_RS09920	SAK_1971	1961027	1960419	R	hypothetical protein	0.332237	1	1686	1686	1	F	16
1011	11	NR-59488	C7	TS02068639	433587528	535528	SAK_RS02950	SAK_0592	535433	536125	F	glutamine ABC transporter permease	0.137283	1	6	6	1	R	16
1012	11	NR-59488	D7	TS02068639	433587529	1726830	IG_SAK_RS08730	IG_SAK_RS08730	1726769	1726868	F		0.616162	1	6446	6446	1	R	16
1013	11	NR-59488	E7	TS02068639	433587530	531910	SAK_RS02935	SAK_0589	532316	531861	R	NUDIX hydrolase	0.892308	1	14083	14083	1	F	16
1014	11	NR-59488	F7	TS02068639	433587531	1222317	SAK_RS06270	SAK_1250	1222327	1221302	R	N-acetylneuraminate synthase	0.0097561	1	419	419	1	F	16
1015	11	NR-59488	G7	TS02068639	433587532	1597710	IG_SAK_RS08090	IG_SAK_RS08090	1597609	1597780	F		0.590643	1	40956	40956	1	F	16
1016	11	NR-59488	H7	TS02068639	433587533	1408339	SAK_RS07170	SAK_1425	1407596	1408390	F	iron ABC transporter ATP-binding protein	0.935768	1	229	229	1	R	17
1017	11	NR-59488	A8	TS02068639	433587534	70406	SAK_RS00425	SAK_0086	68961	71603	F	bifunctional acetaldehyde-CoA/alcohol dehydrogenase	0.546934	1	1056	1056	1	F	16
1018	11	NR-59488	B8	TS02068639	433587535	1237587	SAK_RS06350	SAK_1266	1237777	1236521	R	hypothetical protein	0.151274	1	13295	13295	1	F	17
1019	11	NR-59488	C8	TS02068639	433587536	1310170	SAK_RS06660	SAK_1326	1310249	1309068	R	integrase	0.0668925	1	233	233	1	F	16
1020	11	NR-59488	D8	TS02068639	433587537	420571	IG_SAK_RS02375	IG_SAK_RS02375	420568	420888	F		0.009375	1	942	942	1	R	17
1021	11	NR-59488	E8	TS02068639	433587538	1591490	SAK_RS08050	SAK_1596	1591657	1590704	R	branched-chain amino acid ABC transporter permease	0.175236	1	1041	1041	1	R	17
1022	11	NR-59488	F8	TS02068639	433587539	711602	SAK_RS03870	SAK_0776	711448	713112	F	cell wall surface anchor protein	0.0925481	1	2684	2684	1	F	17
1023	11	NR-59488	G8	TS02068639	433587540	664828	SAK_RS03625	SAK_0725	665928	663973	R	DNA polymerase	0.56266	1	10006	10006	1	F	17
1024	11	NR-59488	H8	TS02068639	433587541	128980	SAK_RS00830	SAK_0168	129221	127743	R	ribose import ATP-binding protein RbsA	0.163058	1	8850	8850	1	F	16
1025	11	NR-59488	A9	TS02068639	433587542	1325541	SAK_RS06740	SAK_1339	1325729	1325079	R	hypothetical protein	0.289231	1	5624	5624	1	F	17
1026	11	NR-59488	B9	TS02068639	433587543	356129	SAK_RS02015	SAK_0406	355748	357037	F	helicase	0.295578	1	4774	4774	1	R	17
1027	11	NR-59488	C9	TS02068639	433587544	1804396	SAK_RS09135	SAK_1814	1805067	1804393	R	DNA-binding response regulator	0.995549	1	10847	10847	1	F	16
1028	11	NR-59488	D9	TS02068639	433587545	1769505	SAK_RS08935	SAK_1775	1768366	1769538	F	pyridine nucleotide-disulfide oxidoreductase	0.971843	1	23122	23122	1	R	16
1029	11	NR-59488	E9	TS02068639	433587546	1045588	SAK_RS05370	SAK_1074	1045289	1046950	F	ABC transporter substrate-binding protein	0.180012	1	2357	2357	1	R	16
1030	11	NR-59488	F9	TS02068639	433587547	1186690	SAK_RS06065	SAK_1211	1188056	1186680	R	aldehyde dehydrogenase	0.992733	1	2331	2331	1	F	17
1031	11	NR-59488	G9	TS02068639	433587548	1387423	SAK_RS07065	SAK_1404	1387725	1386547	R	metallophosphatase	0.256367	1	11877	11877	1	F	16
1032	11	NR-59488	H9	TS02068639	433587549	1986805	SAK_RS10035	SAK_1994	1986743	1987351	F	chromosome assembly protein	0.101974	1	420	420	1	F	17
1033	11	NR-59488	A10	TS02068639	433587550	534856	IG_SAK_RS02945	IG_SAK_RS02945	534764	535060	F		0.310811	1	2873	2873	1	F	17
1034	11	NR-59488	B10	TS02068639	433587551	1313998	SAK_RS06700	SAK_1331	1314650	1313445	R	hypothetical protein	0.541079	1	7198	7198	1	F	16
1035	11	NR-59488	C10	TS02068639	433587552	930974	SAK_RS04880	SAK_0975	929149	931449	F	pullulanase	0.793478	1	14517	14517	1	R	16
1036	11	NR-59488	D10	TS02068639	433587553	585245	IG_SAK_RS10935	IG_SAK_RS10935	585050	585310	F		0.75	1	15776	15776	1	R	16
1037	11	NR-59488	E10	TS02068639	433587554	1796258	SAK_RS09085	SAK_1805	1796493	1796221	R	hypothetical protein	0.863971	1	13733	13733	1	F	16
1038	11	NR-59488	F10	TS02068639	433587555	704549	IG_SAK_RS03825	IG_SAK_RS03825	704532	704648	F		0.146552	1	2429	2429	1	R	16
1039	11	NR-59488	G10	TS02068639	433587556	1482455	SAK_RS07505	SAK_1492	1483341	1482334	R	beta-1,6-galactofuranosyltransferase	0.879841	1	8253	8253	1	F	16
1040	11	NR-59488	H10	TS02068639	433587557	1667916	SAK_RS08470	SAK_1682	1670118	1667473	R	pyruvate, phosphate dikinase	0.832514	1	9812	9812	1	F	16
1041	11	NR-59488	A11	TS02068639	433587558	1103213	IG_SAK_RS05645	IG_SAK_RS05645	1103197	1103362	F		0.0969697	1	5727	5727	1	F	16
1042	11	NR-59488	B11	TS02068639	433587559	1699785	SAK_RS08605	SAK_1709	1699868	1699638	R	hypothetical protein	0.36087	1	28585	28585	1	F	17
1043	11	NR-59488	C11	TS02068639	433587560	1999784	SAK_RS10090	SAK_2006	1999543	2000427	F	RNA pseudouridine synthase	0.272624	1	15159	15159	1	F	16
1044	11	NR-59488	D11	TS02068639	433587561	1613169	SAK_RS08190	SAK_1624	1613828	1613163	R	amino acid ABC transporter permease	0.990977	1	14195	14195	1	F	17
1045	11	NR-59488	E11	TS02068639	433587562	945395	SAK_RS04950	SAK_0989	944268	945539	F	UDP-N-acetylglucosamine 1-carboxyvinyltransferase	0.886703	1	17279	17279	1	R	17
1046	11	NR-59488	F11	TS02068639	433587563	441129	IG_SAK_RS02485	IG_SAK_RS02485	437523	441612	F		0.881878	1	19117	19117	1	R	16
1047	11	NR-59488	G11	TS02068639	433587564	2095356	IG_SAK_RS10595	IG_SAK_RS10595	2095252	2095496	F		0.42623	1	2698	2698	1	F	17
1048	11	NR-59488	H11	TS02068639	433587565	1370426	SAK_RS06960	SAK_1383	1371029	1369959	R	membrane protein	0.563551	1	8639	8639	1	F	16
1049	11	NR-59488	A12	TS02068639	433587566	1525328	SAK_RS07705	SAK_1529	1525757	1525281	R	DNA mismatch repair protein MutT	0.901261	1	10505	10505	1	F	17
1050	11	NR-59488	B12	TS02068639	433587567	861279	SAK_RS04555	SAK_0911	861223	861951	F	methyltransferase	0.0769231	1	27154	27154	1	R	16
1051	11	NR-59488	C12	TS02068639	433587568	1589244	SAK_RS08040	SAK_1594	1589939	1589229	R	ABC transporter ATP-binding protein	0.978873	1	12165	12165	1	F	16
1052	11	NR-59488	D12	TS02068639	433587569	1609142	SAK_RS08160	SAK_1618	1609572	1609051	R	DNA-binding protein	0.825336	1	7595	7595	1	F	16
1053	11	NR-59488	E12	TS02068639	433587570	1474575	SAK_RS07470	SAK_1485	1475230	1473686	R	accessory Sec system protein Asp1	0.424223	1	11127	11127	1	R	16
1054	11	NR-59488	F12	TS02068639	433587571	1447443	SAK_RS07365	SAK_1465	1447796	1447293	R	Fe-S oxidoreductase	0.701789	1	12626	12626	1	F	16
1055	11	NR-59488	G12	TS02068639	433587572	1172751	SAK_RS05975	SAK_1194	1173491	1172715	R	spermidine/putrescine ABC transporter permease	0.953608	1	6317	6317	1	F	17
1056	11	NR-59488	H12	TS02068639	433587573	180272	IG_SAK_RS01070	IG_SAK_RS01070	180169	180307	F		0.746377	1	6498	6498	1	R	16
1057	12	NR-59489	A1	TS02085834	433589494	1084734	SAK_RS05555	SAK_1111	1084993	1084259	R	DNA-binding response regulator	0.352861	1	21688	21688	1	F	16
1058	12	NR-59489	B1	TS02085834	433589495	267197	SAK_RS01580	SAK_0320	265841	267331	F	transposase	0.910067	1	4677	4677	1	F	16
1059	12	NR-59489	C1	TS02085834	433589496	847062	SAK_RS04485	SAK_0897	846862	848406	F	peptide chain release factor 3	0.129534	1	9339	9339	1	R	17
1060	12	NR-59489	D1	TS02085834	433589497	393781	SAK_RS02225	SAK_0447	392878	393912	F	ABC transporter permease	0.873308	1	831	831	1	F	16
1061	12	NR-59489	E1	TS02085834	433589498	1218857	SAK_RS06255	SAK_1247	1219434	1218193	R	N-acylneuraminate cytidylyltransferase	0.464948	1	4075	4075	1	F	17
1062	12	NR-59489	F1	TS02085834	433589499	1875590	SAK_RS09450	SAK_1877	1877041	1875572	R	transposase	0.987747	1	6816	6816	1	F	16
1063	12	NR-59489	G1	TS02085834	433589500	1986702	IG_SAK_RS10035	IG_SAK_RS10035	1986651	1986742	F		0.56044	1	7690	7690	1	R	16
1064	12	NR-59489	H1	TS02085834	433589501	1893177	SAK_RS09520	SAK_1891	1893316	1891163	R	sialidase	0.0645611	1	13386	13386	1	R	16
1065	12	NR-59489	A2	TS02085834	433589502	741099	SAK_RS04010	SAK_0804	740435	743092	F	peptidase S8	0.249906	1	13248	13248	1	R	17
1066	12	NR-59489	B2	TS02085834	433589503	250915	SAK_RS01435	SAK_0291	250649	251056	F	hypothetical protein	0.653563	1	531	531	1	R	16
1067	12	NR-59489	C2	TS02085834	433589504	1453600	SAK_RS07395	SAK_1471	1454279	1452906	R	MFS transporter	0.494538	1	865	865	1	F	16
1068	12	NR-59489	D2	TS02085834	433589505	1915109	IG_SAK_RS09630	IG_SAK_RS09630	1915081	1915326	F		0.114286	1	2158	2158	1	R	16
1069	12	NR-59489	E2	TS02085834	433589506	549673	SAK_RS03025	SAK_0607	550106	548964	R	integrase	0.379159	1	8612	8612	1	F	16
1070	12	NR-59489	F2	TS02085834	433589507	1818988	SAK_RS09185	SAK_1824	1819661	1818672	R	amidohydrolase	0.680485	1	6885	6885	1	R	16
1071	12	NR-59489	G2	TS02085834	433589508	2028909	SAK_RS10245	SAK_2036	2029115	2027859	R	MFS transporter	0.164013	1	4692	4692	1	R	17
1072	12	NR-59489	H2	TS02085834	433589509	892100	SAK_RS04700	SAK_0940	892361	891798	R	energy-coupled thiamine transporter ThiT	0.463588	1	4330	4330	1	F	16
1073	12	NR-59489	A3	TS02085834	433589510	64422	SAK_RS00400	SAK_0081	63833	64741	F	transcriptional regulator	0.648678	1	6344	6344	1	R	17
1074	12	NR-59489	B3	TS02085834	433589511	46134	IG_SAK_RS00315	IG_SAK_RS00315	46093	46284	F		0.21466	1	2414	2414	1	R	17
1075	12	NR-59489	C3	TS02085834	433589512	515465	SAK_RS02855	SAK_0573	514803	515771	F	glucokinase	0.683884	1	1172	1172	1	R	17
1076	12	NR-59489	D3	TS02085834	433589513	183881	SAK_RS01090	SAK_0220	184445	183414	R	hypothetical protein	0.547042	1	3612	3612	1	R	16
1077	12	NR-59489	E3	TS02085834	433589514	2084514	SAK_RS10545	SAK_2093	2083694	2084659	F	hypothetical protein	0.849741	1	10343	10343	1	R	16
1078	12	NR-59489	F3	TS02085834	433589515	674854	SAK_RS03670	SAK_0737	674690	675055	F	HNH endonuclease	0.449315	1	7805	7805	1	F	16
1079	12	NR-59489	G3	TS02085834	433589516	510430	IG_SAK_RS02825	IG_SAK_RS02825	510336	510459	F		0.764228	1	813	813	1	R	17
1080	12	NR-59489	H3	TS02085834	433589517	2045490	SAK_RS10325	SAK_2053	2045239	2046654	F	MULTISPECIES: transcriptional regulator	0.177385	1	2044	2044	1	R	16
1081	12	NR-59489	A4	TS02085834	433589518	682576	SAK_RS03725	SAK_0746	682200	683489	F	portal protein	0.291699	1	57302	57302	1	R	16
1082	12	NR-59489	B4	TS02085834	433605154	293969	SAK_RS01730	SAK_0349	293697	295127	F	hypothetical protein	0.19021	1	9426	9426	1	R	16
1083	12	NR-59489	C4	TS02085834	433589520	540762	IG_SAK_RS02975	IG_SAK_RS02975	540660	540784	F		0.822581	1	13366	13366	1	R	17
1084	12	NR-59489	D4	TS02085834	433589521	1086383	SAK_RS05560	SAK_1112	1086744	1085005	R	sensor histidine kinase	0.207591	1	4493	4493	1	F	17
1085	12	NR-59489	E4	TS02085834	433589522	1765868	SAK_RS08915	SAK_1771	1764952	1766142	F	cyclopropane-fatty-acyl-phospholipid synthase	0.769748	1	19165	19165	1	R	17
1086	12	NR-59489	F4	TS02085834	433589523	1949219	SAK_RS09845	SAK_1954	1949496	1949164	R	hypothetical protein	0.834337	1	2112	2112	1	F	16
1087	12	NR-59489	G4	TS02085834	433589524	2113043	SAK_RS10690	SAK_2122	2113016	2113426	F	acetyltransferase	0.0658537	1	7835	7835	1	R	16
1088	12	NR-59489	H4	TS02085834	433589525	1500496	SAK_RS07575	SAK_1504	1501962	1499920	R	amidase	0.717924	1	37821	37821	1	F	16
1089	12	NR-59489	A5	TS02085834	433589526	210736	SAK_RS01215	SAK_0247	210110	210754	F	haloacid dehalogenase	0.97205	1	9901	9901	1	R	16
1090	12	NR-59489	B5	TS02085834	433589527	1787915	IG_SAK_RS09035	IG_SAK_RS09035	1787871	1787966	F		0.463158	1	10575	10575	1	F	17
1091	12	NR-59489	C5	TS02085834	433589528	38727	SAK_RS00285	SAK_0058	36571	40296	F	phosphoribosylformylglycinamidine synthase	0.578792	1	1619	1619	1	F	16
1092	12	NR-59489	D5	TS02085834	433589529	150471	SAK_RS00935	SAK_0188	151240	149900	R	two-component sensor histidine kinase	0.573881	1	13608	13608	1	F	16
1093	12	NR-59489	E5	TS02085834	433589530	1672858	SAK_RS08490	SAK_1686	1673350	1672802	R	isochorismatase	0.89781	1	2168	2168	1	R	16
1094	12	NR-59489	F5	TS02085834	433589531	1971191	SAK_RS09985	SAK_1984	1970763	1971302	F	topology modulation protein	0.794063	1	13188	13188	1	R	17
1095	12	NR-59489	G5	TS02085834	433589532	1181050	SAK_RS06025	SAK_1204	1181757	1180891	R	homoserine kinase	0.816397	1	6798	6798	1	F	16
1096	12	NR-59489	H5	TS02085834	433589533	861420	SAK_RS04555	SAK_0911	861223	861951	F	methyltransferase	0.270604	1	8173	8173	1	R	16
1097	12	NR-59489	A6	TS02085834	433589534	473959	IG_SAK_RS02645	IG_SAK_RS02645	473741	473978	F		0.919831	1	3894	3894	1	R	16
1098	12	NR-59489	B6	TS02085834	433589535	415138	SAK_RS02335	SAK_0469	415232	414492	R	membrane protein	0.127027	1	10047	10047	1	F	17
1099	12	NR-59489	C6	TS02085834	433589536	1314739	SAK_RS06705	SAK_1332	1315193	1314702	R	hypothetical protein	0.924644	1	37851	37851	1	F	16
1100	12	NR-59489	D6	TS02085834	433589537	1718369	IG_SAK_RS08700	IG_SAK_RS08700	1718348	1718457	F		0.192661	1	15927	15927	1	F	16
1101	12	NR-59489	E6	TS02085834	433589538	1041854	SAK_RS05350	SAK_1070	1040055	1042010	F	ABC transporter permease	0.920205	1	10846	10846	1	R	17
1102	12	NR-59489	F6	TS02085834	433589539	461331	SAK_RS02570	SAK_0517	459256	462318	F	C protein alpha-antigen	0.677662	0.864865	37	32	1	R	16
1103	12	NR-59489	G6	TS02085834	433589540	1368833	IG_SAK_RS06955	IG_SAK_RS06955	1368812	1369022	F		0.1	1	17454	17454	1	F	17
1104	12	NR-59489	H6	TS02085834	433589541	58939	SAK_RS00375	SAK_0076	57802	59064	F	phosphoribosylamine--glycine ligase	0.900951	1	38005	38005	1	R	17
1105	12	NR-59489	A7	TS02085834	433589542	1583034	IG_SAK_RS08005	IG_SAK_RS08005	1581971	1583262	F		0.823393	1	5071	5071	1	R	17
1106	12	NR-59489	B7	TS02085834	433589543	90620	IG_SAK_RS00585	IG_SAK_RS00585	90336	90920	F		0.486301	1	1162	1162	1	R	16
1107	12	NR-59489	C7	TS02085834	433589544	948174	SAK_RS04970	SAK_0993	948079	948600	F	acetyltransferase	0.182342	1	5671	5671	1	R	16
1108	12	NR-59489	D7	TS02085834	433589545	1707078	SAK_RS08635	SAK_1717	1708118	1705290	R	excinuclease ABC subunit A	0.367751	1	75386	75386	1	F	16
1109	12	NR-59489	E7	TS02085834	433589546	1763934	IG_SAK_RS08910	IG_SAK_RS08910	1763581	1764491	F		0.387912	1	15586	15586	1	F	16
1110	12	NR-59489	F7	TS02085834	433589547	628173	SAK_RS03470	0	628380	628114	R	integrase	0.778195	1	5377	5377	1	R	16
1111	12	NR-59489	G7	TS02085834	433589548	2073150	SAK_RS10455	SAK_2079	2073252	2072866	R	ArpU family transcriptional regulator	0.264249	1	58929	58929	1	F	16
1112	12	NR-59489	H7	TS02085834	433589549	651228	SAK_RS03585	SAK_0717	650032	651405	F	LytR family transcriptional regulator	0.871085	1	4437	4437	1	R	17
1113	12	NR-59489	A8	TS02085834	433589550	735074	SAK_RS03980	SAK_0798	734245	735198	F	hypothetical protein	0.869885	1	6931	6931	1	R	16
1114	12	NR-59489	B8	TS02085834	433589551	493091	SAK_RS02735	SAK_0550	492838	493740	F	hypothetical protein	0.280488	1	4623	4623	1	R	17
1115	12	NR-59489	C8	TS02085834	433589552	355053	SAK_RS02010	SAK_0405	355692	355048	R	YigZ family protein	0.992236	1	1637	1637	1	R	16
1116	12	NR-59489	D8	TS02085834	433589553	1162346	SAK_RS05925	SAK_1184	1162110	1162457	F	cysteine desulfurase	0.680115	1	8157	8157	1	R	16
1117	12	NR-59489	E8	TS02085834	433589554	112036	SAK_RS00755	SAK_0153	111689	112258	F	hypothetical protein	0.609842	1	47463	47463	1	R	17
1118	12	NR-59489	F8	TS02085834	433589555	635737	SAK_RS03510	SAK_0702	634905	636206	F	two-component sensor histidine kinase	0.639508	1	3720	3720	1	R	17
1119	12	NR-59489	G8	TS02085834	433589556	442853	IG_SAK_RS02490	IG_SAK_RS02490	442522	443075	F		0.598553	1	1560	1560	1	R	16
1120	12	NR-59489	H8	TS02085834	433589557	1919486	SAK_RS09655	SAK_1917	1920713	1919379	R	TCS sensor kinase	0.91979	1	13100	13100	1	F	16
1121	12	NR-59489	A9	TS02085834	433589558	1984474	IG_SAK_RS10025	IG_SAK_RS10025	1984347	1984578	F		0.549784	1	375	375	1	R	16
1122	12	NR-59489	B9	TS02085834	433589559	1061057	SAK_RS05440	SAK_1088	1061804	1060494	R	23S rRNA methyltransferase	0.570229	1	4070	4070	1	F	16
1123	12	NR-59489	C9	TS02085834	433589560	637325	SAK_RS03525	SAK_0705	637304	637492	F	hypothetical protein	0.111702	1	5887	5887	1	F	17
1124	12	NR-59489	D9	TS02085834	433589561	558327	IG_SAK_RS03100	IG_SAK_RS03100	558107	558374	F		0.82397	1	26680	26680	1	F	17
1125	12	NR-59489	E9	TS02085834	433589562	1881971	SAK_RS09470	SAK_1881	1881381	1882061	F	two-component system response regulator	0.867647	1	61438	61438	1	R	16
1126	12	NR-59489	F9	TS02085834	433589563	1984873	SAK_RS10025	SAK_1992	1984579	1985265	F	DNA-binding response regulator	0.428571	1	25069	25069	1	R	16
1127	12	NR-59489	G9	TS02085834	433589564	53230	IG_SAK_RS00350	IG_SAK_RS00350	53215	53233	F		0.833333	1	244	244	1	F	16
1128	12	NR-59489	H9	TS02085834	433589565	897512	IG_SAK_RS04720	IG_SAK_RS04720	897485	897561	F		0.355263	1	182	182	1	F	17
1129	12	NR-59489	A10	TS02085834	433589566	470762	SAK_RS02625	SAK_0528	470531	470995	F	PTS galactitol transporter subunit IIA	0.497845	1	21008	21008	1	F	16
1130	12	NR-59489	B10	TS02085834	433589567	376775	IG_SAK_RS02130	IG_SAK_RS02130	376711	377179	F		0.136752	1	20070	20070	1	F	17
1131	12	NR-59489	C10	TS02085834	433589568	1905272	SAK_RS09570	SAK_1901	1904103	1906505	F	2\',3\'-cyclic-nucleotide 2\'-phosphodiesterase	0.486678	1	14137	14137	1	R	17
1132	12	NR-59489	D10	TS02085834	433589569	461577	SAK_RS02570	SAK_0517	459256	462318	F	C protein alpha-antigen	0.758001	1	31228	31228	1	R	16
1133	12	NR-59489	E10	TS02085834	433589570	104869	SAK_RS00720	SAK_0146	104303	104875	F	nucleotide exchange factor GrpE	0.98951	1	10042	10042	1	R	16
1134	12	NR-59489	F10	TS02085834	433589571	1210078	SAK_RS06220	SAK_1240	1210292	1210062	R	hypothetical protein	0.930435	1	8102	8102	1	F	17
1135	12	NR-59489	G10	TS02085834	433589572	1739470	SAK_RS08790	SAK_1748	1740805	1739087	R	thiol reductant ABC exporter subunit CydD	0.777066	1	36507	36507	1	F	17
1136	12	NR-59489	H10	TS02085834	433589573	921730	SAK_RS04840	SAK_0967	921218	921772	F	acetyltransferase	0.924188	1	8744	8744	1	R	17
1137	12	NR-59489	A11	TS02085834	433589574	457730	IG_SAK_RS02565	IG_SAK_RS02565	457625	457818	F		0.544041	1	12069	12069	1	F	16
1138	12	NR-59489	B11	TS02085834	433589575	1959885	IG_SAK_RS09920	IG_SAK_RS09920	1959124	1960418	F		0.588099	0.800402	51679	41364	1	F	16
1139	12	NR-59489	C11	TS02085834	433589576	1133875	SAK_RS05785	SAK_1156	1135095	1133362	R	sugar ABC transporter ATP-binding protein	0.703982	1	11272	11272	1	F	17
1140	12	NR-59489	D11	TS02085834	433589577	391579	SAK_RS02210	SAK_0445	391339	391842	F	hypothetical protein	0.477137	1	23900	23900	1	R	16
1141	12	NR-59489	E11	TS02085834	433589578	41885	SAK_RS00290	SAK_0059	40530	41984	F	amidophosphoribosyltransferase	0.931912	1	28680	28680	1	F	16
1142	12	NR-59489	F11	TS02085834	433589579	1958088	SAK_RS09900	SAK_1967	1958552	1957698	R	streptomycin resistance protein	0.543326	1	1896	1896	1	F	16
1143	12	NR-59489	G11	TS02085834	433589580	1116382	SAK_RS05700	SAK_1140	1116532	1116194	R	hypothetical protein	0.443787	1	33095	33095	1	F	17
1144	12	NR-59489	H11	TS02085834	433589581	216607	SAK_RS01245	SAK_0253	216586	217563	F	peptide ABC transporter permease	0.0214944	1	26497	26497	1	F	16
1145	12	NR-59489	A12	TS02085834	433589582	1643700	SAK_RS08325	SAK_1652	1644271	1643579	R	ABC transporter permease	0.825145	1	7778	7778	1	F	16
1146	12	NR-59489	B12	TS02085834	433589583	156983	SAK_RS00965	SAK_0195	155947	157821	F	hypothetical protein	0.552828	1	9348	9348	1	R	17
1147	12	NR-59489	C12	TS02085834	433589584	1928744	SAK_RS09695	SAK_1925	1929486	1928608	R	phosphate ABC transporter, permease protein PstA	0.845103	1	1324	1324	1	R	16
1148	12	NR-59489	D12	TS02085834	433589585	1183301	SAK_RS06035	SAK_1206	1183219	1184106	F	deacetylase	0.0924464	1	14108	14108	1	R	16
1149	12	NR-59489	E12	TS02085834	433589586	1986374	SAK_RS10030	SAK_1993	1985262	1986650	F	two-component sensor histidine kinase	0.801153	1	493387	493387	1	R	16
1150	12	NR-59489	F12	TS02085834	433589587	97982	IG_SAK_RS10815	IG_SAK_RS10815	97964	98032	F		0.264706	1	8149	8149	1	R	16
1151	12	NR-59489	G12	TS02085834	433589588	1837346	SAK_RS09270	SAK_1841	1835257	1837509	F	bifunctional glutamate--cysteine ligase/glutathione synthetase	0.92762	1	5311	5311	1	R	16
1152	12	NR-59489	H12	TS02085834	433589589	537907	SAK_RS02960	SAK_0594	537139	538833	F	phosphoglucomutase	0.453365	1	13998	13998	1	R	17
1153	13	NR-59490	A1	TS02085849	433583542	209746	SAK_RS01210	SAK_0246	209591	209986	F	Single-stranded DNA-binding protein 2	0.392405	1	3764	3764	1	R	17
1154	13	NR-59490	B1	TS02085849	433583543	1967989	SAK_RS09970	SAK_1981	1967732	1968595	F	CAAX amino protease	0.297798	1	9954	9954	1	R	17
1155	13	NR-59490	C1	TS02085849	433583544	1422528	IG_SAK_RS07255	IG_SAK_RS07255	1422301	1426659	F		0.0520881	1	13130	13130	1	F	17
1156	13	NR-59490	D1	TS02085849	433583545	727261	IG_SAK_RS03940	IG_SAK_RS03940	727204	727827	F		0.0914928	1	58	58	1	R	16
1157	13	NR-59490	E1	TS02085849	433583546	2126602	SAK_RS10755	SAK_2135	2125631	2126860	F	serine protease	0.790073	1	48513	48513	1	R	16
1158	13	NR-59490	F1	TS02085849	433583547	299093	SAK_RS01750	SAK_0353	298513	300117	F	ABC transporter permease	0.361596	1	34424	34424	1	R	16
1159	13	NR-59490	G1	TS02085849	433583548	437894	IG_SAK_RS02485	IG_SAK_RS02485	437523	441612	F		0.0907312	1	29244	29244	1	R	16
1160	13	NR-59490	H1	TS02085849	433583549	1046035	SAK_RS05370	SAK_1074	1045289	1046950	F	ABC transporter substrate-binding protein	0.449127	1	5480	5480	1	R	16
1161	13	NR-59490	A2	TS02085849	433583550	1258181	SAK_RS06440	SAK_1284	1255748	1258993	F	hyaluronate lyase	0.749769	1	3997	3997	1	R	17
1162	13	NR-59490	B2	TS02085849	433583551	550660	SAK_RS03035	SAK_0609	550875	550495	R	hypothetical protein	0.565789	1	7558	7558	1	F	16
1163	13	NR-59490	C2	TS02085849	433583552	1768650	SAK_RS08935	SAK_1775	1768366	1769538	F	pyridine nucleotide-disulfide oxidoreductase	0.242321	1	8377	8377	1	R	16
1164	13	NR-59490	D2	TS02085849	433583553	1576772	SAK_RS07965	SAK_1579	1576302	1577519	F	PTS lactose transporter subunit IIC	0.386196	1	9379	9379	1	R	17
1165	13	NR-59490	E2	TS02085849	433583554	280095	SAK_RS01660	SAK_0335	280100	279573	R	hypothetical protein	0.00948767	1	116249	116249	1	F	16
1166	13	NR-59490	F2	TS02085849	433583555	994578	SAK_RS05140	SAK_1026	994455	994889	F	peptide-methionine (R)-S-oxide reductase	0.28341	1	34080	34080	1	R	16
1167	13	NR-59490	G2	TS02085849	433583556	1972688	IG_SAK_RS09995	IG_SAK_RS09995	1972589	1972752	F		0.607362	1	31073	31073	1	F	16
1168	13	NR-59490	H2	TS02085849	433583557	1795331	SAK_RS09080	SAK_1804	1796039	1795257	R	TatD family hydrolase	0.905371	1	107049	107049	1	F	16
1169	13	NR-59490	A3	TS02085849	433583558	458923	SAK_RS02565	SAK_0516	459012	457819	R	YSIRK-targeted surface antigen transcriptional regulator	0.0746018	1	50034	50034	1	F	17
1170	13	NR-59490	B3	TS02085849	433583559	258113	SAK_RS01490	SAK_0302	258189	257554	R	choline ABC transporter permease	0.119685	1	18162	18162	1	F	17
1171	13	NR-59490	C3	TS02085849	433583560	443397	SAK_RS02490	SAK_0499	443076	444086	F	ribonucleoside-diphosphate reductase	0.317822	1	2085	2085	1	R	16
1172	13	NR-59490	D3	TS02085849	433583561	1909955	SAK_RS09600	SAK_1906	1910706	1909933	R	DNA-binding response regulator	0.971539	0.886975	121354	107638	1	F	17
1173	13	NR-59490	E3	TS02085849	433583562	473997	SAK_RS02645	SAK_0532	473979	475256	F	sugar ABC transporter substrate-binding protein	0.0140955	0.816327	98	80	1	R	17
1174	13	NR-59490	F3	TS02085849	433583563	1414928	SAK_RS07205	SAK_1432	1415369	1414035	R	hypothetical protein	0.330585	1	29953	29953	1	F	16
1175	13	NR-59490	G3	TS02085849	433583564	1227379	SAK_RS06295	SAK_1255	1227930	1226719	R	hypothetical protein	0.454996	1	1410	1410	1	F	16
1176	13	NR-59490	H3	TS02085849	433583565	1819422	SAK_RS09185	SAK_1824	1819661	1818672	R	amidohydrolase	0.241658	1	19938	19938	1	F	16
1177	13	NR-59490	A4	TS02085849	433583566	1526605	SAK_RS07710	SAK_1530	1525949	1526752	F	nucleotidyltransferase	0.816936	1	1063	1063	1	R	17
1178	13	NR-59490	B4	TS02085849	433583567	336792	SAK_RS01920	SAK_0387	336082	337404	F	16S rRNA (cytosine(967)-C(5))-methyltransferase	0.537065	1	6061	6061	1	R	17
1179	13	NR-59490	C4	TS02085849	433583568	2000109	SAK_RS10090	SAK_2006	1999543	2000427	F	RNA pseudouridine synthase	0.640271	1	64703	64703	1	R	16
1180	13	NR-59490	D4	TS02085849	433583569	1954217	SAK_RS09880	0	1954216	1954410	F	DNA-damage-inducible protein J	0.00515464	1	1055	1055	1	F	17
1181	13	NR-59490	E4	TS02085849	433583570	889457	SAK_RS04680	SAK_0936	889160	889978	F	glycosyl transferase	0.363081	1	1434	1434	1	R	17
1182	13	NR-59490	F4	TS02085849	433583571	297225	SAK_RS01735	SAK_0350	295252	297237	F	transketolase	0.993955	1	8080	8080	1	R	16
1183	13	NR-59490	G4	TS02085849	433583572	1421693	SAK_RS07245	SAK_1440	1422300	1420792	R	hypothetical protein	0.40252	1	83086	83086	1	F	16
1184	13	NR-59490	H4	TS02085849	433583573	1377487	SAK_RS07010	SAK_1393	1377989	1377279	R	macrolide ABC transporter ATP-binding protein	0.707042	1	43872	43872	1	F	16
1185	13	NR-59490	A5	TS02085849	433583574	1936359	SAK_RS09750	SAK_1936	1936658	1936188	R	hypothetical protein	0.63617	1	222272	222272	1	F	16
1186	13	NR-59490	B5	TS02085849	433583575	74596	SAK_RS00440	SAK_0089	74513	75793	F	MATE family efflux transporter	0.0648438	1	72619	72619	1	R	17
1187	13	NR-59490	C5	TS02085849	433583576	1978705	SAK_RS10015	SAK_1990	1979308	1978616	R	branched-chain amino acid transporter	0.871387	1	4797	4797	1	F	16
1188	13	NR-59490	D5	TS02085849	433583577	1360922	SAK_RS06920	SAK_1375	1361321	1360788	R	hypothetical protein	0.748593	1	15825	15825	1	F	16
1189	13	NR-59490	E5	TS02085849	433583578	722428	IG_SAK_RS03915	IG_SAK_RS03915	722410	722921	F		0.035225	1	11432	11432	1	R	16
1190	13	NR-59490	F5	TS02085849	433583579	54307	SAK_RS00355	SAK_0072	53893	54810	F	N-acetylneuraminate lyase	0.451472	1	21520	21520	1	R	17
1191	13	NR-59490	G5	TS02085849	433583580	1491977	SAK_RS07530	SAK_1496	1492393	1491473	R	protease	0.452174	1	2222	2222	1	F	17
1192	13	NR-59490	H5	TS02085849	433583581	1744481	SAK_RS08805	SAK_1751	1744563	1743355	R	NADH dehydrogenase	0.0678808	1	106442	106442	1	F	16
1193	13	NR-59490	A6	TS02085849	433583582	51828	SAK_RS00335	SAK_0068	51031	51918	F	sugar ABC transporter permease	0.898534	1	7068	7068	1	F	17
1194	13	NR-59490	B6	TS02085849	433583583	459081	IG_SAK_RS02570	IG_SAK_RS02570	459013	459255	F		0.280992	1	340	340	1	F	16
1195	13	NR-59490	C6	TS02085849	433583584	644796	SAK_RS03555	SAK_0711	644813	644328	R	NUDIX hydrolase	0.0350515	1	101236	101236	1	F	17
1196	13	NR-59490	D6	TS02085849	433583585	624341	SAK_RS03440	SAK_0688	623359	624381	F	adenosine deaminase	0.960861	1	1113	1113	1	R	16
1197	13	NR-59490	E6	TS02085849	433583586	1197723	SAK_RS06145	SAK_1225	1197748	1197167	R	hypothetical protein	0.0430293	1	80517	80517	1	F	16
1198	13	NR-59490	F6	TS02085849	433583587	1963667	SAK_RS09940	SAK_1975	1964195	1963293	R	ABC transporter ATP-binding protein	0.585366	1	31564	31564	1	R	16
1199	13	NR-59490	G6	TS02085849	433583588	1712208	IG_SAK_RS08665	IG_SAK_RS08665	1711135	1712227	F		0.982601	1	42595	42595	1	R	17
1200	13	NR-59490	H6	TS02085849	433583589	487207	SAK_RS02715	SAK_0546	486768	487460	F	hypothetical protein	0.634393	1	81295	81295	1	R	16
1201	13	NR-59490	A7	TS02085849	433583590	978998	SAK_RS05080	SAK_1015	978499	979269	F	haloacid dehalogenase	0.648052	1	29020	29020	1	R	17
1202	13	NR-59490	B7	TS02085849	433583591	1645229	SAK_RS08330	SAK_1653	1645338	1644268	R	methionine import ATP-binding protein MetN	0.101869	1	87020	87020	1	F	16
1203	13	NR-59490	C7	TS02085849	433583592	216605	SAK_RS01245	SAK_0253	216586	217563	F	peptide ABC transporter permease	0.0194473	1	15993	15993	1	R	16
1204	13	NR-59490	D7	TS02085849	433583593	1480682	SAK_RS07495	SAK_1490	1481123	1479882	R	glycosyl transferase	0.355359	1	3860	3860	1	F	16
1205	13	NR-59490	E7	TS02085849	433583594	1393811	SAK_RS07095	SAK_1410	1394040	1392874	R	chorismate synthase	0.196398	1	116672	116672	1	F	16
1206	13	NR-59490	F7	TS02085849	433583595	724195	SAK_RS03920	SAK_0786	723252	724403	F	serine hydrolase	0.819288	1	72109	72109	1	R	16
1207	13	NR-59490	G7	TS02085849	433583596	352912	SAK_RS02000	SAK_0403	352791	353879	F	glycerol dehydrogenase	0.111213	1	229	229	1	F	17
1208	13	NR-59490	H7	TS02085849	433583597	661663	SAK_RS03615	SAK_0723	661088	662956	F	XRE family transcriptional regulator	0.307816	1	79738	79738	1	R	16
1209	13	NR-59490	A8	TS02085849	433583598	1378527	SAK_RS07015	SAK_1394	1379236	1377992	R	ABC transporter substrate-binding protein	0.569936	1	25554	25554	1	F	17
1210	13	NR-59490	B8	TS02085849	433583599	850070	SAK_RS04500	SAK_0900	849720	850382	F	ABC transporter permease	0.528701	1	3961	3961	1	R	16
1211	13	NR-59490	C8	TS02085849	433583600	1592926	IG_SAK_RS08065	IG_SAK_RS08065	1592530	1593955	F		0.277895	1	673	673	1	F	17
1212	13	NR-59490	D8	TS02085849	433583601	219822	IG_SAK_RS01265	IG_SAK_RS01265	219807	220088	F		0.0533808	1	5883	5883	1	R	17
1213	13	NR-59490	E8	TS02085849	433583602	216525	IG_SAK_RS01245	IG_SAK_RS01245	216474	216585	F		0.459459	1	15518	15518	1	R	16
1214	13	NR-59490	F8	TS02085849	433583603	353744	SAK_RS02000	SAK_0403	352791	353879	F	glycerol dehydrogenase	0.875919	1	4722	4722	1	F	17
1215	13	NR-59490	G8	TS02085849	433583604	1176518	SAK_RS05995	SAK_1198	1177003	1176515	R	2-amino-4-hydroxy-6-hydroxymethyldihydropteridine diphosphokinase	0.993852	1	3452	3452	1	F	17
1216	13	NR-59490	H8	TS02085849	433583605	336577	SAK_RS01920	SAK_0387	336082	337404	F	16S rRNA (cytosine(967)-C(5))-methyltransferase	0.374433	1	110751	110751	1	R	16
1217	13	NR-59490	A9	TS02085849	433583606	1985429	SAK_RS10030	SAK_1993	1985262	1986650	F	two-component sensor histidine kinase	0.120317	1	3329	3329	1	F	17
1218	13	NR-59490	B9	TS02085849	433583607	136049	SAK_RS00870	SAK_0176	135375	136565	F	argininosuccinate synthase	0.566387	1	12389	12389	1	R	16
1219	13	NR-59490	C9	TS02085849	433583608	144576	SAK_RS00915	SAK_0184	144017	145039	F	transposase	0.546967	1	23350	23350	1	F	16
1220	13	NR-59490	D9	TS02085849	433583609	1976408	SAK_RS10005	SAK_1988	1977933	1975696	R	5-methyltetrahydropteroyltriglutamate--homocysteine methyltransferase	0.681717	1	52026	52026	1	F	16
1221	13	NR-59490	E9	TS02085849	433583610	814354	SAK_RS04340	SAK_0868	813078	814364	F	protease	0.992224	1	52201	52201	1	R	16
1222	13	NR-59490	F9	TS02085849	433583611	815767	SAK_RS04355	SAK_0871	816842	815502	R	manganese transporter	0.802239	1	15719	15719	1	F	17
1223	13	NR-59490	G9	TS02085849	433583612	1516044	SAK_RS07645	SAK_1519	1516524	1515703	R	formamidopyrimidine-DNA glycosylase	0.584653	1	37598	37598	1	F	17
1224	13	NR-59490	H9	TS02085849	433583613	935428	SAK_RS04895	SAK_0978	934694	935827	F	glucose-1-phosphate adenylyltransferase subunit GlgD	0.647838	1	29366	29366	1	R	16
1225	13	NR-59490	A10	TS02085849	433583614	2054921	SAK_RS10375	SAK_2062	2053828	2055192	F	two-component sensor histidine kinase	0.80132	1	1927	1927	1	F	17
1226	13	NR-59490	B10	TS02085849	433583615	405666	IG_SAK_RS02295	IG_SAK_RS02295	405586	405694	F		0.740741	1	48206	48206	1	R	16
1227	13	NR-59490	C10	TS02085849	433583616	102215	SAK_RS00705	SAK_0143	101799	102551	F	D-alanyl-D-alanine carboxypeptidase	0.553191	0.874851	11754	10283	1	R	17
1228	13	NR-59490	D10	TS02085849	433583617	275038	SAK_RS01630	SAK_0330	275793	274846	R	hypothetical protein	0.797254	1	9832	9832	1	F	17
1229	13	NR-59490	E10	TS02085849	433583618	1749835	SAK_RS08825	SAK_1755	1751202	1749430	R	hypothetical protein	0.771445	1	566	566	1	F	17
1230	13	NR-59490	F10	TS02085849	433583619	531761	SAK_RS02930	SAK_0588	531797	531495	R	hypothetical protein	0.119205	1	31957	31957	1	F	17
1231	13	NR-59490	G10	TS02085849	433583620	948114	SAK_RS04970	SAK_0993	948079	948600	F	acetyltransferase	0.0671785	1	19446	19446	1	R	17
1232	13	NR-59490	H10	TS02085849	433583621	8684	SAK_RS00035	SAK_0008	6244	9741	F	transcription-repair coupling factor	0.697741	1	408	408	1	F	17
1233	13	NR-59490	A11	TS02085849	433583622	764293	SAK_RS04110	SAK_0821	763394	764386	F	lactate dehydrogenase	0.90625	1	25921	25921	1	R	16
1234	13	NR-59490	B11	TS02085849	433583623	1807845	SAK_RS09150	SAK_1817	1809069	1807342	R	glycine/betaine ABC transporter permease	0.708743	1	516044	516044	1	F	17
1235	13	NR-59490	C11	TS02085849	433583624	49405	SAK_RS00325	SAK_0066	48882	49580	F	N-acetylmannosamine-6-phosphate 2-epimerase	0.749284	1	3397	3397	1	R	17
1236	13	NR-59490	D11	TS02085849	433583625	127064	SAK_RS00825	SAK_0167	127732	126800	R	ribose ABC transporter permease	0.716738	1	59412	59412	1	R	16
1237	13	NR-59490	E11	TS02085849	433583626	1815824	SAK_RS09170	SAK_1821	1816242	1814563	R	L-ascorbate-6-phosphate lactonase	0.248958	1	36636	36636	1	F	17
1238	13	NR-59490	F11	TS02085849	433583627	864688	SAK_RS04570	SAK_0914	864068	864919	F	transcription antiterminator BglG	0.728555	1	2000	2000	1	R	16
1239	13	NR-59490	G11	TS02085849	433583628	324329	SAK_RS01860	SAK_0375	323367	324830	F	hypothetical protein	0.657553	0.85326	8130	6937	1	R	16
1240	13	NR-59490	H11	TS02085849	433583629	734078	SAK_RS03975	SAK_0797	732245	734248	F	hypothetical protein	0.915127	0.8	190	152	1	F	17
1241	13	NR-59490	A12	TS02085849	433583630	876291	SAK_RS04620	SAK_0924	875733	876434	F	glucosamine-6-phosphate deaminase	0.796006	1	690	690	1	F	16
1242	13	NR-59490	B12	TS02085849	433583631	291787	SAK_RS01720	SAK_0347	291583	292281	F	glycerol uptake facilitator protein	0.292264	1	2009	2009	1	F	16
1243	13	NR-59490	C12	TS02085849	433583632	1745675	IG_SAK_RS10780	IG_SAK_RS10780	1745476	1745883	F		0.488943	0.765864	3199	2450	1	F	17
1244	13	NR-59490	D12	TS02085849	433583633	1830267	SAK_RS09245	SAK_1836	1830711	1830094	R	membrane protein	0.719611	1	100843	100843	1	F	17
1245	13	NR-59490	E12	TS02085849	433583634	1089222	SAK_RS05580	SAK_1116	1089479	1088829	R	hypothetical protein	0.395385	1	13294	13294	1	F	17
1246	13	NR-59490	F12	TS02085849	433583635	1171170	SAK_RS05965	SAK_1192	1171540	1170008	R	ribonuclease HII	0.241514	1	133885	133885	1	F	17
1247	13	NR-59490	G12	TS02085849	433583636	1905416	SAK_RS09570	SAK_1901	1904103	1906505	F	2\',3\'-cyclic-nucleotide 2\'-phosphodiesterase	0.546628	1	13180	13180	1	R	16
1248	13	NR-59490	H12	TS02085849	433583637	1231544	SAK_RS06320	SAK_1260	1231711	1231019	R	capsular polysaccharide biosynthesis protein CpsC	0.241329	1	65775	65775	1	F	16
1249	14	NR-59491	A1	TS02085824	433589590	1204106	SAK_RS06175	SAK_1231	1203540	1204886	F	sodium:alanine symporter	0.420505	0.743789	14168	10538	1	R	16
1250	14	NR-59491	B1	TS02085824	433589591	258553	SAK_RS01495	SAK_0303	259334	258189	R	glycine/betaine ABC transporter ATP-binding protein	0.682096	1	29594	29594	1	F	17
1251	14	NR-59491	C1	TS02085824	433589592	276550	IG_SAK_RS01640	IG_SAK_RS01640	276282	276564	F		0.950355	1	4548	4548	1	F	17
1252	14	NR-59491	D1	TS02085824	433589593	2076218	SAK_RS10475	SAK_2083	2076963	2075461	R	DNA primase	0.496005	1	8408	8408	1	F	16
1253	14	NR-59491	E1	TS02085824	433589594	1255280	SAK_RS06435	SAK_1283	1255529	1255047	R	DNA mismatch repair protein MutT	0.516598	1	29546	29546	1	R	17
1254	14	NR-59491	F1	TS02085824	433589595	1968876	SAK_RS09975	SAK_1982	1969054	1968752	R	rhodanese	0.589404	0.772209	8420	6502	1	R	16
1255	14	NR-59491	G1	TS02085824	433589596	258277	SAK_RS01495	SAK_0303	259334	258189	R	glycine/betaine ABC transporter ATP-binding protein	0.923144	1	60480	60480	1	F	16
1256	14	NR-59491	H1	TS02085824	433589597	2764	IG_SAK_RS00015	IG_SAK_RS00015	2754	2822	F		0.147059	1	125	125	1	R	16
1257	14	NR-59491	A2	TS02085824	433589598	1548352	SAK_RS07820	SAK_1551	1548661	1546946	R	anthranilate synthase	0.180175	1	36508	36508	1	R	16
1258	14	NR-59491	B2	TS02085824	433589599	632606	SAK_RS03495	SAK_0699	632126	632782	F	ABC transporter ATP-binding protein	0.731707	1	144	144	1	F	17
1259	14	NR-59491	C2	TS02085824	433589600	283287	SAK_RS01680	SAK_0339	283032	283574	F	hypothetical protein	0.47048	1	3734	3734	1	F	16
1260	14	NR-59491	D2	TS02085824	433589601	1895128	SAK_RS09530	SAK_1893	1895300	1893852	R	PTS glucose transporter subunit IIC	0.118785	1	8162	8162	1	F	16
1261	14	NR-59491	E2	TS02085824	433589602	1917185	SAK_RS09635	SAK_1913	1917402	1916590	R	membrane protein	0.267241	1	265427	265427	1	F	17
1262	14	NR-59491	F2	TS02085824	433589603	130108	SAK_RS00840	SAK_0170	130521	129610	R	ribokinase	0.453348	1	7470	7470	1	R	17
1263	14	NR-59491	G2	TS02085824	433589604	777277	SAK_RS04165	SAK_0832	777842	776757	R	dipeptidase	0.520737	1	40512	40512	1	F	16
1264	14	NR-59491	H2	TS02085824	433589605	550742	SAK_RS03035	SAK_0609	550875	550495	R	hypothetical protein	0.35	1	6721	6721	1	F	17
1265	14	NR-59491	A3	TS02085824	433589606	1065803	SAK_RS05475	SAK_1095	1066992	1065721	R	hypothetical protein	0.935484	1	53229	53229	1	F	17
1266	14	NR-59491	B3	TS02085824	433589607	1076852	SAK_RS05515	SAK_1103	1077233	1076472	R	iron ABC transporter ATP-binding protein	0.500657	1	29775	29775	1	F	16
1267	14	NR-59491	C3	TS02085824	433589608	994606	SAK_RS05140	SAK_1026	994455	994889	F	peptide-methionine (R)-S-oxide reductase	0.347926	1	25945	25945	1	R	17
1268	14	NR-59491	D3	TS02085824	433589609	357558	SAK_RS02020	SAK_0407	357037	357702	F	hypothetical protein	0.783459	1	41099	41099	1	R	16
1269	14	NR-59491	E3	TS02085824	433589610	213160	SAK_RS01225	SAK_0249	212507	213247	F	DNA-binding response regulator	0.882432	1	13633	13633	1	R	17
1270	14	NR-59491	F3	TS02085824	433589611	403447	SAK_RS02285	SAK_0459	403104	405338	F	ATPase P	0.153536	1	27471	27471	1	F	16
1271	14	NR-59491	G3	TS02085824	433589612	756380	SAK_RS04070	SAK_0813	756794	755376	R	hypothetical protein	0.291961	1	127883	127883	1	F	17
1272	14	NR-59491	H3	TS02085824	433589613	1770750	SAK_RS08945	SAK_1777	1770522	1770791	F	30S ribosomal protein S14	0.847584	1	32000	32000	1	R	17
1273	14	NR-59491	A4	TS02085824	433589614	46265	IG_SAK_RS00315	IG_SAK_RS00315	46093	46284	F		0.900524	1	6761	6761	1	F	17
1274	14	NR-59491	B4	TS02085824	433589615	1541257	IG_SAK_RS07790	IG_SAK_RS07790	1540967	1541299	F		0.873494	0.727273	22	16	1	R	16
1275	14	NR-59491	C4	TS02085824	433589616	1580018	SAK_RS07985	SAK_1583	1580123	1579647	R	methylated-DNA--protein-cysteine methyltransferase	0.220588	1	46785	46785	1	F	17
1276	14	NR-59491	D4	TS02085824	433589617	648531	SAK_RS03575	SAK_0715	648187	649470	F	3-phosphoshikimate 1-carboxyvinyltransferase	0.268122	1	8294	8294	1	R	17
1277	14	NR-59491	E4	TS02085824	433589618	436667	SAK_RS02470	SAK_0495	436296	437060	F	phosphorylase	0.485602	1	12988	12988	1	R	17
1278	14	NR-59491	F4	TS02085824	433589619	1963241	SAK_RS09935	SAK_1974	1963278	1962535	R	membrane protein	0.0497981	1	29495	29495	1	R	17
1279	14	NR-59491	G4	TS02085824	433589620	1765122	SAK_RS08915	SAK_1771	1764952	1766142	F	cyclopropane-fatty-acyl-phospholipid synthase	0.142857	1	10905	10905	1	R	16
1280	14	NR-59491	H4	TS02085824	433589621	1090040	SAK_RS05585	SAK_1117	1090321	1089485	R	hypothetical protein	0.336124	1	52998	52998	1	F	17
1281	14	NR-59491	A5	TS02085824	433589622	1762323	IG_SAK_RS08900	IG_SAK_RS08900	1762310	1762350	F		0.325	1	5858	5858	1	F	17
1282	14	NR-59491	B5	TS02085824	433589623	1233800	SAK_RS06330	SAK_1262	1233914	1232457	R	LytR family transcriptional regulator	0.078243	1	12387	12387	1	R	16
1283	14	NR-59491	C5	TS02085824	433589624	2098543	IG_SAK_RS10615	IG_SAK_RS10615	2098537	2098751	F		0.0280374	1	69287	69287	1	F	17
1284	14	NR-59491	D5	TS02085824	433589625	1994475	IG_SAK_RS10075	IG_SAK_RS10075	1993132	1995856	F		0.493025	1	19550	19550	1	F	16
1285	14	NR-59491	E5	TS02085824	433589626	1935950	SAK_RS09745	SAK_1935	1936145	1935837	R	RNA-binding protein	0.633117	1	61	61	1	R	17
1286	14	NR-59491	F5	TS02085824	433589627	2074101	SAK_RS10465	SAK_2081	2074477	2073989	R	hypothetical protein	0.770492	1	2505	2505	1	R	16
1287	14	NR-59491	G5	TS02085824	433589628	1951265	IG_SAK_RS09855	IG_SAK_RS09855	1950882	1951498	F		0.621753	1	522	522	1	F	16
1288	14	NR-59491	H5	TS02085824	433589629	426887	SAK_RS02410	SAK_0483	426637	427458	F	Jag protein	0.304507	1	37730	37730	1	R	17
1289	14	NR-59491	A6	TS02085824	433589630	1194381	IG_SAK_RS06120	IG_SAK_RS06120	1193977	1194742	F		0.528105	1	5472	5472	1	F	17
1290	14	NR-59491	B6	TS02085824	433589631	1469500	SAK_RS07455	SAK_1482	1471144	1468757	R	accessory Sec system translocase SecA2	0.688731	1	13415	13415	1	F	17
1291	14	NR-59491	C6	TS02085824	433589632	1274092	SAK_RS06510	SAK_1298	1274458	1273220	R	GTPase HflX	0.295638	1	21643	21643	1	F	16
1292	14	NR-59491	D6	TS02085824	433589633	1217497	IG_SAK_RS06250	IG_SAK_RS06250	1217496	1217593	F		0.0103093	1	9791	9791	1	R	17
1293	14	NR-59491	E6	TS02085824	433589634	1581975	IG_SAK_RS08005	IG_SAK_RS08005	1581971	1583262	F		0.00309837	1	3455	3455	1	F	17
1294	14	NR-59491	F6	TS02085824	433589635	218386	IG_SAK_RS01255	IG_SAK_RS01255	218382	218392	F		0.4	1	15043	15043	1	R	16
1295	14	NR-59491	G6	TS02085824	433589636	137111	SAK_RS00875	SAK_0177	136584	137972	F	argininosuccinate lyase	0.379683	1	8684	8684	1	F	16
1296	14	NR-59491	H6	TS02085824	433589637	2124155	SAK_RS10730	SAK_2130	2121791	2124370	F	copper ABC transporter permease	0.916634	1	24940	24940	1	R	16
1297	14	NR-59491	A7	TS02085824	433589638	153491	IG_SAK_RS00955	IG_SAK_RS00955	151891	153510	F		0.988264	1	27958	27958	1	F	16
1298	14	NR-59491	B7	TS02085824	433589639	509040	SAK_RS02815	SAK_0565	509342	508803	R	biotin transporter BioY	0.560297	1	3005	3005	1	R	16
1299	14	NR-59491	C7	TS02085824	433589640	210597	SAK_RS01215	SAK_0247	210110	210754	F	haloacid dehalogenase	0.756211	1	43360	43360	1	R	16
1300	14	NR-59491	D7	TS02085824	433589641	216583	IG_SAK_RS01245	IG_SAK_RS01245	216474	216585	F		0.981982	1	9662	9662	1	F	17
1301	14	NR-59491	E7	TS02085824	433589642	150431	SAK_RS00935	SAK_0188	151240	149900	R	two-component sensor histidine kinase	0.603731	1	7763	7763	1	F	17
1302	14	NR-59491	F7	TS02085824	433589643	1911199	SAK_RS09605	SAK_1907	1912359	1910710	R	histidine kinase	0.703457	1	109	109	1	R	17
1303	14	NR-59491	G7	TS02085824	433589644	1635550	SAK_RS08285	SAK_1644	1634280	1635659	F	V-type Na+ -ATPase subunit J	0.920957	1	3369	3369	1	F	16
1304	14	NR-59491	H7	TS02085824	433589645	1452793	IG_SAK_RS07395	IG_SAK_RS07395	1452752	1452905	F		0.267974	1	11059	11059	1	R	17
1305	14	NR-59491	A8	TS02085824	433589646	511463	SAK_RS02830	SAK_0568	510964	512079	F	acetyl-CoA acetyltransferase	0.447534	1	2997	2997	1	R	17
1306	14	NR-59491	B8	TS02085824	433589647	291082	SAK_RS01715	SAK_0346	289742	291571	F	alpha-glycerophosphate oxidase	0.732641	1	9974	9974	1	R	16
1307	14	NR-59491	C8	TS02085824	433589648	139098	SAK_RS00885	SAK_0179	139996	139079	R	L-lactate dehydrogenase	0.97928	1	16111	16111	1	F	17
1308	14	NR-59491	D8	TS02085824	433589649	477626	SAK_RS02660	SAK_0535	477087	479288	F	alpha-galactosidase	0.244889	1	439371	439371	1	R	16
1309	14	NR-59491	E8	TS02085824	433589650	744061	SAK_RS04015	SAK_0805	743195	746419	F	hypothetical protein	0.26861	1	1227	1227	1	R	16
1310	14	NR-59491	F8	TS02085824	433589651	227252	SAK_RS01285	SAK_0261	226518	227873	F	PTS ascorbate transporter subunit IIC	0.541697	1	2358	2358	1	F	17
1311	14	NR-59491	G8	TS02085824	433589652	405262	SAK_RS02285	SAK_0459	403104	405338	F	ATPase P	0.96598	1	2178	2178	1	F	16
1312	14	NR-59491	H8	TS02085824	433589653	1877407	SAK_RS09455	SAK_1878	1878337	1877174	R	malate dehydrogenase	0.799656	1	20	20	1	R	16
1313	14	NR-59491	A9	TS02085824	433589654	445465	SAK_RS02500	SAK_0501	444502	446670	F	ribonucleoside-diphosphate reductase subunit alpha	0.444188	0.78	600	468	1	R	17
1314	14	NR-59491	B9	TS02085824	433589655	1999375	SAK_RS10085	SAK_2005	1999499	1997178	R	penicillin-binding protein 2A	0.0534252	1	3541	3541	1	F	17
1315	14	NR-59491	C9	TS02085824	433589656	356997	SAK_RS02015	SAK_0406	355748	357037	F	helicase	0.968968	1	123	123	1	F	16
1316	14	NR-59491	D9	TS02085824	433589657	542487	SAK_RS02985	SAK_0599	542318	543190	F	geranyltranstransferase	0.193807	1	981	981	1	R	17
1317	14	NR-59491	E9	TS02085824	433589658	788198	SAK_RS04205	SAK_0840	787644	788210	F	peptidase	0.978799	1	267	267	1	R	16
1318	14	NR-59491	F9	TS02085824	433589659	44341	SAK_RS00305	SAK_0062	43773	44525	F	GNAT family acetyltransferase	0.755319	1	292	292	1	R	17
1319	14	NR-59491	G9	TS02085824	433589660	1970957	SAK_RS09985	SAK_1984	1970763	1971302	F	topology modulation protein	0.359926	0.828571	105	87	1	R	16
1320	14	NR-59491	H9	TS02085824	433589661	1254224	SAK_RS06425	SAK_1281	1254504	1253314	R	AI-2E family transporter	0.235294	1	109	109	1	F	17
1321	14	NR-59491	A10	TS02085824	433589662	1934165	IG_SAK_RS09730	IG_SAK_RS09730	1934066	1934188	F		0.811475	1	2738	2738	1	F	16
1322	14	NR-59491	B10	TS02085824	433589663	1918929	IG_SAK_RS09650	IG_SAK_RS09650	1918838	1919125	F		0.317073	1	2030	2030	1	F	17
1323	14	NR-59491	C10	TS02085824	433589664	2052379	IG_SAK_RS10365	IG_SAK_RS10365	2052058	2052415	F		0.89916	1	1094	1094	1	R	16
1324	14	NR-59491	D10	TS02085824	433589665	1706605	SAK_RS08635	SAK_1717	1708118	1705290	R	excinuclease ABC subunit A	0.535007	1	348	348	1	F	16
1325	14	NR-59491	E10	TS02085824	433589666	1743173	SAK_RS08800	SAK_1750	1743252	1741825	R	cytochrome d ubiquinol oxidase subunit I	0.0553609	1	3142	3142	1	F	17
1326	14	NR-59491	F10	TS02085824	433589667	1542552	SAK_RS07790	SAK_1546	1542682	1541300	R	quinolone resistance protein NorB	0.0940666	1	772	772	1	F	16
1327	14	NR-59491	G10	TS02085824	433589668	1466005	SAK_RS07445	SAK_1480	1467242	1465917	R	accessory Sec system glycosylation chaperone GtfB	0.933585	1	168	168	1	F	16
1328	14	NR-59491	H10	TS02085824	433589669	2081120	IG_SAK_RS10525	IG_SAK_RS10525	2080976	2081210	F		0.615385	1	23315	23315	1	R	17
1329	14	NR-59491	A11	TS02085824	433589670	993980	SAK_RS05130	SAK_1024	993371	993982	F	phosphohydrolase	0.996727	1	470	470	1	R	16
1330	14	NR-59491	B11	TS02085824	433589671	415099	SAK_RS02335	SAK_0469	415232	414492	R	membrane protein	0.17973	1	28316	28316	1	F	16
1331	14	NR-59491	C11	TS02085824	433589672	1946518	SAK_RS09815	SAK_1949	1946553	1945603	R	hypothetical protein	0.0368421	1	8264	8264	1	F	17
1332	14	NR-59491	D11	TS02085824	433589673	74366	SAK_RS00435	SAK_0088	72918	74408	F	threonine synthase	0.971812	1	51536	51536	1	R	16
1333	14	NR-59491	E11	TS02085824	433589674	759490	SAK_RS04090	SAK_0817	759453	760226	F	iron export ABC transporter permease subunit FetB	0.0478655	1	10845	10845	1	R	17
1334	14	NR-59491	F11	TS02085824	433589675	157564	SAK_RS00965	SAK_0195	155947	157821	F	hypothetical protein	0.86286	1	748	748	1	F	16
1335	14	NR-59491	G11	TS02085824	433589676	1274248	SAK_RS06510	SAK_1298	1274458	1273220	R	GTPase HflX	0.169628	1	44779	44779	1	F	16
1336	14	NR-59491	H11	TS02085824	433589677	486190	IG_SAK_RS02710	IG_SAK_RS02710	485926	486192	F		0.992481	1	29883	29883	1	R	16
1337	14	NR-59491	A12	TS02085824	433589678	900192	IG_SAK_RS04735	IG_SAK_RS04735	900171	900319	F		0.141892	1	10803	10803	1	R	16
1338	14	NR-59491	B12	TS02085824	433589679	1488147	IG_SAK_RS07525	IG_SAK_RS07525	1487449	1489420	F		0.354135	1	4370	4370	1	R	17
1339	14	NR-59491	C12	TS02085824	433589680	1937578	SAK_RS09760	SAK_1938	1937468	1938736	F	recombinase RarA	0.0867508	1	41911	41911	1	R	17
1340	14	NR-59491	D12	TS02085824	433589681	1606784	SAK_RS08140	SAK_1614	1607084	1606110	R	non-canonical purine NTP pyrophosphatase	0.308008	1	35496	35496	1	F	17
1341	14	NR-59491	E12	TS02085824	433589682	329706	SAK_RS01885	SAK_0380	329082	330167	F	ATPase	0.575115	1	10266	10266	1	R	17
1342	14	NR-59491	F12	TS02085824	433589683	1644079	SAK_RS08325	SAK_1652	1644271	1643579	R	ABC transporter permease	0.277457	1	16016	16016	1	F	17
1343	14	NR-59491	G12	TS02085824	433589684	1570084	SAK_RS07940	SAK_1574	1570200	1569505	R	molecular chaperone	0.166906	1	11526	11526	1	F	16
1344	14	NR-59491	H12	TS02085824	433589685	11423	SAK_RS00055	SAK_0012	10799	12085	F	serine hydrolase	0.485226	1	5763	5763	1	R	16
1345	15	NR-59492	A1	TS02068348	433545239	386695	SAK_RS02180	SAK_0439	386384	387805	F	guanine permease	0.21886	1	9733	9733	1	R	17
1346	15	NR-59492	B1	TS02068348	433545240	985919	SAK_RS05105	SAK_1020	985611	986276	F	type II-A CRISPR-associated protein Csn2	0.463158	1	2850	2850	1	R	16
1347	15	NR-59492	C1	TS02068348	433545241	620323	SAK_RS03425	SAK_0685	620156	621676	F	zinc ABC transporter substrate-binding protein AdcA	0.109868	1	13704	13704	1	R	17
1348	15	NR-59492	D1	TS02068348	433545242	1289248	SAK_RS06570	SAK_1310	1290332	1288992	R	MATE family efflux transporter	0.808955	1	33988	33988	1	R	16
1349	15	NR-59492	E1	TS02068348	433545243	845337	SAK_RS04480	SAK_0896	845147	846685	F	cell wall surface anchor protein	0.123537	1	14756	14756	1	R	16
1350	15	NR-59492	F1	TS02068348	433545244	1062450	SAK_RS05445	SAK_1089	1062636	1061872	R	myo-inositol-1(or 4)-monophosphatase	0.243455	1	28274	28274	1	F	17
1351	15	NR-59492	G1	TS02068348	433545245	985789	SAK_RS05105	SAK_1020	985611	986276	F	type II-A CRISPR-associated protein Csn2	0.267669	1	9127	9127	1	R	17
1352	15	NR-59492	H1	TS02068348	433545246	377054	IG_SAK_RS02130	IG_SAK_RS02130	376711	377179	F		0.732906	1	3908	3908	1	R	17
1353	15	NR-59492	A2	TS02068348	433545247	1879595	SAK_RS09460	SAK_1879	1879699	1878362	R	L-malate permease	0.0777861	1	6182	6182	1	F	16
1354	15	NR-59492	B2	TS02068348	433545248	1134576	SAK_RS05785	SAK_1156	1135095	1133362	R	sugar ABC transporter ATP-binding protein	0.299481	1	6322	6322	1	F	17
1355	15	NR-59492	C2	TS02068348	433545249	1128354	SAK_RS05750	SAK_1150	1128436	1127237	R	NADH-dependent flavin oxidoreductase	0.0683903	1	1034	1034	1	F	16
1356	15	NR-59492	D2	TS02068348	433545250	1047021	SAK_RS05375	SAK_1075	1047756	1046983	R	membrane protein	0.950841	1	10950	10950	1	F	16
1357	15	NR-59492	E2	TS02068348	433545251	1793840	SAK_RS09065	SAK_1801	1794223	1793351	R	ribosomal RNA small subunit methyltransferase A	0.43922	1	13631	13631	1	F	17
1358	15	NR-59492	F2	TS02068348	433545252	1375154	SAK_RS06990	SAK_1389	1375232	1373721	R	transcriptional regulator	0.0516214	1	18035	18035	1	R	16
1359	15	NR-59492	G2	TS02068348	433545253	761769	SAK_RS04100	SAK_0819	762129	761245	R	LysR family transcriptional regulator	0.40724	1	3238	3238	1	F	17
1360	15	NR-59492	H2	TS02068348	433545254	1506575	SAK_RS07605	SAK_1510	1506407	1507795	F	amino acid transporter	0.121037	1	21877	21877	1	R	17
1361	15	NR-59492	A3	TS02068348	433545255	891080	SAK_RS04695	SAK_0939	890952	891713	F	membrane protein	0.1682	1	1529	1529	1	R	16
1362	15	NR-59492	B3	TS02068348	433545256	1892179	SAK_RS09520	SAK_1891	1893316	1891163	R	sialidase	0.5281	0.801828	1751	1404	1	F	16
1363	15	NR-59492	C3	TS02068348	433545257	1525426	SAK_RS07705	SAK_1529	1525757	1525281	R	DNA mismatch repair protein MutT	0.695378	1	3303	3303	1	F	17
1364	15	NR-59492	D3	TS02068348	433545258	1616002	SAK_RS08200	SAK_1626	1616330	1614870	R	amidase	0.224658	1	9034	9034	1	F	16
1365	15	NR-59492	E3	TS02068348	433545259	1127608	SAK_RS05750	SAK_1150	1128436	1127237	R	NADH-dependent flavin oxidoreductase	0.690575	1	39656	39656	1	F	16
1366	15	NR-59492	F3	TS02068348	433545260	405802	SAK_RS02295	SAK_0461	405695	406309	F	hypothetical protein	0.174267	1	11719	11719	1	R	16
1367	15	NR-59492	G3	TS02068348	433545261	1977804	SAK_RS10005	SAK_1988	1977933	1975696	R	5-methyltetrahydropteroyltriglutamate--homocysteine methyltransferase	0.0576665	1	7569	7569	1	R	16
1368	15	NR-59492	H3	TS02068348	433545262	1594134	SAK_RS08065	SAK_1599	1594201	1593956	R	hypothetical protein	0.273469	1	51902	51902	1	F	16
1369	15	NR-59492	A4	TS02068348	433545263	157226	SAK_RS00965	SAK_0195	155947	157821	F	hypothetical protein	0.682497	1	6862	6862	1	F	17
1370	15	NR-59492	B4	TS02068348	433545264	2028987	SAK_RS10245	SAK_2036	2029115	2027859	R	MFS transporter	0.101911	1	3845	3845	1	F	17
1371	15	NR-59492	C4	TS02068348	433545265	777200	SAK_RS04165	SAK_0832	777842	776757	R	dipeptidase	0.591705	1	368	368	1	F	17
1372	15	NR-59492	D4	TS02068348	433545266	1197322	SAK_RS06145	SAK_1225	1197748	1197167	R	hypothetical protein	0.733219	1	7115	7115	1	F	16
1373	15	NR-59492	E4	TS02068348	433545267	1908680	IG_SAK_RS09595	IG_SAK_RS09595	1908663	1908883	F		0.0772727	1	4149	4149	1	R	17
1374	15	NR-59492	F4	TS02068348	433545268	459255	IG_SAK_RS02570	IG_SAK_RS02570	459013	459255	F		1	1	28284	28284	1	R	16
1375	15	NR-59492	G4	TS02068348	433545269	423055	SAK_RS02385	SAK_0478	422216	423259	F	BMP family ABC transporter substrate-binding protein	0.80441	1	25172	25172	1	R	16
1376	15	NR-59492	H4	TS02068348	433545270	464684	SAK_RS02595	SAK_0522	465073	464318	R	SAM-dependent methyltransferase	0.515232	1	9975	9975	1	F	16
1377	15	NR-59492	A5	TS02068348	433545271	276433	IG_SAK_RS01640	IG_SAK_RS01640	276282	276564	F		0.535461	1	3667	3667	1	F	16
1378	15	NR-59492	B5	TS02068348	433545272	1455543	SAK_RS07400	SAK_1472	1456958	1454694	R	maltodextrin phosphorylase	0.625	1	3603	3603	1	F	17
1379	15	NR-59492	C5	TS02068348	433545273	626312	SAK_RS03455	SAK_0691	625228	626424	F	voltage-gated chloride channel protein	0.906355	1	9068	9068	1	R	17
1380	15	NR-59492	D5	TS02068348	433545274	1793967	SAK_RS09065	SAK_1801	1794223	1793351	R	ribosomal RNA small subunit methyltransferase A	0.293578	1	26	26	1	F	16
1381	15	NR-59492	E5	TS02068348	433545275	975950	SAK_RS05060	SAK_1011	975759	976130	F	hypothetical protein	0.514825	1	30	30	1	R	17
1382	15	NR-59492	F5	TS02068348	433545276	445001	SAK_RS02500	SAK_0501	444502	446670	F	ribonucleoside-diphosphate reductase subunit alpha	0.230166	1	235	235	1	R	16
1383	15	NR-59492	G5	TS02068348	433545277	1417334	SAK_RS07220	SAK_1435	1417777	1417136	R	phosphatase	0.691108	1	306	306	1	F	17
1384	15	NR-59492	H5	TS02068348	433545278	256710	SAK_RS01485	SAK_0301	257551	256625	R	glycine/betaine ABC transporter substrate-binding protein	0.908207	1	532	532	1	F	17
1385	15	NR-59492	A6	TS02068348	433545279	803355	SAK_RS04280	SAK_0855	804254	803352	R	ABC transporter permease	0.996674	1	162	162	1	F	16
1386	15	NR-59492	B6	TS02068348	433545280	1455771	SAK_RS07400	SAK_1472	1456958	1454694	R	maltodextrin phosphorylase	0.524293	1	1251	1251	1	F	16
1387	15	NR-59492	C6	TS02068348	433545281	506440	SAK_RS02800	SAK_0562	504742	506481	F	multidrug ABC transporter ATP-binding protein	0.976423	1	1062	1062	1	R	16
1388	15	NR-59492	D6	TS02068348	433545282	1803714	SAK_RS09130	SAK_1813	1804393	1803206	R	two-component sensor histidine kinase	0.57203	0.84466	103	87	1	F	16
1389	15	NR-59492	E6	TS02068348	433545283	1117694	SAK_RS05705	SAK_1141	1117778	1116702	R	aspartate-semialdehyde dehydrogenase	0.0780669	1	439	439	1	F	17
1390	15	NR-59492	F6	TS02068348	433545284	979257	SAK_RS05080	SAK_1015	978499	979269	F	haloacid dehalogenase	0.984416	1	320	320	1	R	16
1391	15	NR-59492	G6	TS02068348	433545285	145054	IG_SAK_RS00920	IG_SAK_RS00920	145040	145293	F		0.055336	1	846	846	1	F	16
1392	15	NR-59492	H6	TS02068348	433545286	1804032	SAK_RS09130	SAK_1813	1804393	1803206	R	two-component sensor histidine kinase	0.304128	1	173	173	1	F	16
1393	15	NR-59492	A7	TS02068348	433545287	1574215	IG_SAK_RS07955	IG_SAK_RS07955	1574096	1574237	F		0.843972	1	96	96	1	R	16
1394	15	NR-59492	B7	TS02068348	433545288	58417	SAK_RS00375	SAK_0076	57802	59064	F	phosphoribosylamine--glycine ligase	0.487322	1	945	945	1	R	16
1395	15	NR-59492	C7	TS02068348	433545289	139474	SAK_RS00885	SAK_0179	139996	139079	R	L-lactate dehydrogenase	0.569248	1	276584	276584	1	F	17
1396	15	NR-59492	D7	TS02068348	433545290	450646	IG_SAK_RS02525	IG_SAK_RS02525	450303	451780	F		0.232227	1	13133	13133	1	F	16
1397	15	NR-59492	E7	TS02068348	433545291	633493	SAK_RS03500	SAK_0700	632782	634158	F	peptide ABC transporter permease	0.516715	1	78374	78374	1	R	16
1398	15	NR-59492	F7	TS02068348	433545292	1563151	SAK_RS07915	SAK_1569	1563380	1562880	R	GNAT family acetyltransferase	0.458	1	47739	47739	1	F	16
1399	15	NR-59492	G7	TS02068348	433545293	1766403	SAK_RS08920	SAK_1772	1766937	1766212	R	MerR family transcriptional regulator	0.736552	1	184388	184388	1	F	16
1400	15	NR-59492	H7	TS02068348	433545294	813875	SAK_RS04340	SAK_0868	813078	814364	F	protease	0.619751	0.842114	11426	9622	1	R	16
1401	15	NR-59492	A8	TS02068348	433545295	716633	SAK_RS03890	SAK_0780	715933	718605	F	cell wall surface anchor protein	0.261976	1	4091	4091	1	F	17
1402	15	NR-59492	B8	TS02068348	433545296	723247	IG_SAK_RS03920	IG_SAK_RS03920	723192	723251	F		0.932203	0.761407	1052	801	1	R	16
1403	15	NR-59492	C8	TS02068348	433545297	1675691	IG_SAK_RS08505	IG_SAK_RS08505	1675540	1675805	F		0.569811	1	779	779	1	R	16
1404	15	NR-59492	D8	TS02068348	433545298	829026	SAK_RS04420	SAK_0884	829526	827727	R	oligoendopeptidase F	0.277932	1	192	192	1	F	17
1405	15	NR-59492	E8	TS02068348	433545299	1122739	SAK_RS05720	SAK_1144	1123100	1121430	R	formate--tetrahydrofolate ligase	0.216168	0.788881	2752	2171	1	F	16
1406	15	NR-59492	F8	TS02068348	433545300	1699477	IG_SAK_RS08605	IG_SAK_RS08605	1699366	1699637	F		0.409594	1	25657	25657	1	F	16
1407	15	NR-59492	G8	TS02068348	433545301	480507	IG_SAK_RS02670	IG_SAK_RS02670	479289	480559	F		0.959055	1	141905	141905	1	F	16
1408	15	NR-59492	H8	TS02068348	433545302	1391154	SAK_RS07085	SAK_1408	1392280	1390931	R	glutathione-disulfide reductase	0.834692	1	88046	88046	1	F	16
1409	15	NR-59492	A9	TS02068348	433545303	357964	SAK_RS02025	SAK_0408	357779	358333	F	ribosome-associated factor Y	0.333935	1	682	682	1	R	16
1410	15	NR-59492	B9	TS02068348	433545304	618029	SAK_RS03415	SAK_0683	617691	618602	F	sporulation protein	0.371021	1	4756	4756	1	R	16
1411	15	NR-59492	C9	TS02068348	433545305	1675364	SAK_RS08500	SAK_1688	1675539	1674328	R	aminotransferase	0.144509	1	45842	45842	1	F	17
1412	15	NR-59492	D9	TS02068348	433545306	290433	SAK_RS01715	SAK_0346	289742	291571	F	alpha-glycerophosphate oxidase	0.377802	1	16824	16824	1	F	16
1413	15	NR-59492	E9	TS02068348	433545307	1597864	SAK_RS08090	SAK_1604	1599133	1597781	R	hypothetical protein	0.938609	1	70328	70328	1	F	16
1414	15	NR-59492	F9	TS02068348	433545308	902380	SAK_RS04740	SAK_0948	901887	903140	F	polysaccharide deacetylase	0.393456	1	91572	91572	1	R	16
1415	15	NR-59492	G9	TS02068348	433545309	1729167	SAK_RS08745	SAK_1739	1729084	1729980	F	membrane protein	0.0926339	1	289	289	1	R	16
1416	15	NR-59492	H9	TS02068348	433545310	1632389	SAK_RS08270	SAK_1641	1632849	1631959	R	zinc metalloprotease HtpX	0.516854	1	83589	83589	1	F	16
1417	15	NR-59492	A10	TS02068348	433545311	525772	SAK_RS02900	SAK_0582	525183	525857	F	YggS family pyridoxal phosphate enzyme	0.873887	1	24445	24445	1	R	16
1418	15	NR-59492	B10	TS02068348	433545312	451998	SAK_RS02525	SAK_0506	452272	451781	R	hypothetical protein	0.558045	1	58141	58141	1	R	17
1419	15	NR-59492	C10	TS02068348	433545313	981035	SAK_RS05090	SAK_1017	980303	984415	F	type II CRISPR RNA-guided endonuclease Cas9	0.178016	1	12667	12667	1	R	16
1420	15	NR-59492	D10	TS02068348	433545314	803166	SAK_RS04275	SAK_0854	803352	802540	R	phosphate ABC transporter substrate-binding protein	0.229064	1	17225	17225	1	F	16
1421	15	NR-59492	E10	TS02068348	433545315	1231011	IG_SAK_RS06320	IG_SAK_RS06320	1231009	1231018	F		0.222222	1	4165	4165	1	F	16
1422	15	NR-59492	F10	TS02068348	433545316	1229256	SAK_RS06310	SAK_1258	1230297	1228909	R	galactosyl transferase	0.75	1	21284	21284	1	F	16
1423	15	NR-59492	G10	TS02068348	433545317	1602188	SAK_RS08105	SAK_1607	1602407	1602156	R	membrane protein insertion efficiency factor YidD	0.87251	1	21341	21341	1	F	16
1424	15	NR-59492	H10	TS02068348	433545318	1945404	IG_SAK_RS09815	IG_SAK_RS09815	1945317	1945602	F		0.305263	1	3819	3819	1	F	16
1425	15	NR-59492	A11	TS02068348	433545319	614401	SAK_RS03395	SAK_0679	615020	614037	R	hypothetical protein	0.629705	1	33839	33839	1	F	17
1426	15	NR-59492	B11	TS02068348	433545320	1424368	IG_SAK_RS07255	IG_SAK_RS07255	1422301	1426659	F		0.4743	1	12199	12199	1	F	17
1427	15	NR-59492	C11	TS02068348	433545321	1349622	SAK_RS06870	SAK_1365	1350029	1349619	R	peptide deformylase	0.992683	0.863658	6271	5416	1	F	16
1428	15	NR-59492	D11	TS02068348	433545322	174021	SAK_RS01040	SAK_0210	173835	174767	F	peptide ABC transporter ATP-binding protein	0.199571	1	41112	41112	1	R	17
1429	15	NR-59492	E11	TS02068348	433545323	144815	SAK_RS00915	SAK_0184	144017	145039	F	transposase	0.780822	1	63239	63239	1	F	17
1430	15	NR-59492	F11	TS02068348	433545324	888396	SAK_RS04675	SAK_0935	888356	889072	F	membrane protein	0.0558659	1	12673	12673	1	R	16
1431	15	NR-59492	G11	TS02068348	433545325	1592878	IG_SAK_RS08065	IG_SAK_RS08065	1592530	1593955	F		0.244211	1	21889	21889	1	F	16
1432	15	NR-59492	H11	TS02068348	433545326	1581546	SAK_RS07995	SAK_1585	1581970	1581422	R	acetyltransferase	0.773723	1	2071	2071	1	F	16
1433	15	NR-59492	A12	TS02068348	433545327	756348	SAK_RS04070	SAK_0813	756794	755376	R	hypothetical protein	0.314528	1	39700	39700	1	R	17
1434	15	NR-59492	B12	TS02068348	433545328	466437	SAK_RS02600	SAK_0523	465291	467333	F	PTS lactose transporter subunit IIC	0.561214	1	25868	25868	1	F	17
1435	15	NR-59492	C12	TS02068348	433545329	1986998	SAK_RS10035	SAK_1994	1986743	1987351	F	chromosome assembly protein	0.419408	1	10188	10188	1	R	17
1436	15	NR-59492	D12	TS02068348	433545330	257211	SAK_RS01485	SAK_0301	257551	256625	R	glycine/betaine ABC transporter substrate-binding protein	0.367171	1	4606	4606	1	F	16
1437	15	NR-59492	E12	TS02068348	433545331	2118273	SAK_RS10715	SAK_2127	2118868	2118176	R	membrane protein	0.859827	1	16830	16830	1	R	16
1438	15	NR-59492	F12	TS02068348	433545332	1980250	SAK_RS10020	SAK_1991	1979631	1984346	F	hypothetical protein	0.131283	1	204606	204606	1	R	17
1439	15	NR-59492	G12	TS02068348	433545333	2036576	IG_SAK_RS10275	IG_SAK_RS10275	2036566	2036652	F		0.116279	1	7255	7255	1	R	17
1440	15	NR-59492	H12	TS02068348	433544752	1806931	SAK_RS09145	SAK_1816	1807096	1805741	R	membrane protein	0.121771	1	3317	3317	1	F	16
1441	16	NR-59493	A1	TS02067584	433547063	60979	SAK_RS00390	SAK_0079	60969	62360	F	membrane protein	0.00718907	1	17962	17962	1	R	16
1442	16	NR-59493	B1	TS02067584	433547064	1995694	IG_SAK_RS10075	IG_SAK_RS10075	1993132	1995856	F		0.940529	1	42821	42821	1	F	16
1443	16	NR-59493	C1	TS02067584	433547065	283097	SAK_RS01680	SAK_0339	283032	283574	F	hypothetical protein	0.119926	1	6927	6927	1	R	17
1444	16	NR-59493	D1	TS02067584	433547066	1945701	SAK_RS09815	SAK_1949	1946553	1945603	R	hypothetical protein	0.896842	1	12047	12047	1	F	17
1445	16	NR-59493	E1	TS02067584	433547067	1354799	SAK_RS06890	SAK_1369	1355679	1353940	R	multidrug ABC transporter ATP-binding protein	0.506038	1	23083	23083	1	F	17
1446	16	NR-59493	F1	TS02067584	433547068	509785	SAK_RS02820	SAK_0566	510335	509343	R	biotin synthase	0.554435	1	4715	4715	1	F	16
1447	16	NR-59493	G1	TS02067584	433547069	563752	SAK_RS10930	#N/A	563610	563987	F		0.376658	1	29547	29547	1	R	16
1448	16	NR-59493	H1	TS02067584	433547070	1587512	SAK_RS08030	SAK_1592	1587120	1588286	F	transposase	0.336192	1	215	215	1	F	17
1449	16	NR-59493	A2	TS02067584	433547071	146747	SAK_RS00925	SAK_0186	149184	145690	R	YSIRK signal domain/LPXTG anchor domain surface protein	0.697481	1	71755	71755	1	F	17
1450	16	NR-59493	B2	TS02067584	433547072	1040826	SAK_RS05350	SAK_1070	1040055	1042010	F	ABC transporter permease	0.394373	1	4061	4061	1	R	16
1451	16	NR-59493	C2	TS02067584	433547073	187485	SAK_RS01100	SAK_0222	186394	188691	F	membrane protein	0.474967	1	11878	11878	1	R	16
1452	16	NR-59493	D2	TS02067584	433547074	1569622	SAK_RS07940	SAK_1574	1570200	1569505	R	molecular chaperone	0.831655	1	5174	5174	1	F	16
1453	16	NR-59493	E2	TS02067584	433547075	1288409	SAK_RS06565	SAK_1309	1288166	1288933	F	hypothetical protein	0.316819	1	384	384	1	R	17
1454	16	NR-59493	F2	TS02067584	433547076	1771966	SAK_RS08950	SAK_1778	1772177	1771152	R	amino acid lyase	0.205854	1	25780	25780	1	F	16
1455	16	NR-59493	G2	TS02067584	433547077	877000	SAK_RS04625	SAK_0925	877462	876506	R	glutathione-dependent reductase	0.483264	1	878	878	1	F	17
1456	16	NR-59493	H2	TS02067584	433547078	244228	SAK_RS01385	SAK_0282	244006	244332	F	MULTISPECIES: hypothetical protein	0.680982	1	49992	49992	1	F	16
1457	16	NR-59493	A3	TS02067584	433547079	717503	SAK_RS03890	SAK_0780	715933	718605	F	cell wall surface anchor protein	0.587575	1	4741	4741	1	F	17
1458	16	NR-59493	B3	TS02067584	433547080	1653074	SAK_RS08370	SAK_1662	1652125	1653114	F	dihydroxyacetone kinase subunit DhaK	0.959555	1	20327	20327	1	R	17
1459	16	NR-59493	C3	TS02067584	433547081	976175	SAK_RS05065	SAK_1012	976155	976535	F	hypothetical protein	0.0526316	1	14395	14395	1	R	17
1460	16	NR-59493	D3	TS02067584	433547082	2080269	IG_SAK_RS10520	IG_SAK_RS10520	2080239	2080336	F		0.309278	1	2461	2461	1	R	17
1461	16	NR-59493	E3	TS02067584	433547083	154324	SAK_RS00960	SAK_0194	155811	154261	R	glutamine ABC transporter substrate-binding protein	0.959355	1	7564	7564	1	F	16
1462	16	NR-59493	F3	TS02067584	433547084	591679	SAK_RS03305	SAK_0661	592355	591543	R	sugar phosphate phosphatase	0.832512	1	1378	1378	1	F	16
1463	16	NR-59493	G3	TS02067584	433547085	623646	SAK_RS03440	SAK_0688	623359	624381	F	adenosine deaminase	0.280822	1	1832	1832	1	F	16
1464	16	NR-59493	H3	TS02067584	433605210	1843001	IG_SAK_RS09305	IG_SAK_RS09305	1842948	1843166	F		0.243119	1	39	39	1	F	16
1465	16	NR-59493	A4	TS02067584	433547087	181786	SAK_RS01080	SAK_0218	181691	182401	F	zinc ABC transporter ATP-binding protein	0.133803	1	19193	19193	1	R	16
1466	16	NR-59493	B4	TS02067584	433547088	728290	SAK_RS03945	SAK_0791	728133	728981	F	hypothetical protein	0.185142	1	15406	15406	1	R	17
1467	16	NR-59493	C4	TS02067584	433547089	2055589	SAK_RS10380	SAK_2063	2056853	2055300	R	hypothetical protein	0.813909	1	6270	6270	1	R	17
1468	16	NR-59493	D4	TS02067584	433547090	1078749	SAK_RS05525	SAK_1105	1079163	1078201	R	iron ABC transporter permease	0.430353	1	14228	14228	1	F	17
1469	16	NR-59493	E4	TS02067584	433547091	864690	SAK_RS04570	SAK_0914	864068	864919	F	transcription antiterminator BglG	0.730905	1	323	323	1	F	17
1470	16	NR-59493	F4	TS02067584	433547092	2077367	SAK_RS10480	SAK_2084	2077840	2076983	R	hypothetical protein	0.551925	1	5393	5393	1	R	17
1471	16	NR-59493	G4	TS02067584	433547093	1679498	SAK_RS08520	SAK_1692	1679640	1678762	R	shikimate dehydrogenase	0.161731	1	37105	37105	1	F	16
1472	16	NR-59493	H4	TS02067584	433547094	600309	IG_SAK_RS03335	IG_SAK_RS03335	600221	600309	F		1	1	22960	22960	1	R	16
1473	16	NR-59493	A5	TS02067584	433547095	1599322	IG_SAK_RS08095	IG_SAK_RS08095	1599134	1599338	F		0.921569	1	19992	19992	1	R	16
1474	16	NR-59493	B5	TS02067584	433547096	472653	IG_SAK_RS02640	IG_SAK_RS02640	472626	472909	F		0.0954064	1	15759	15759	1	R	16
1475	16	NR-59493	C5	TS02067584	433547097	457593	SAK_RS02560	SAK_0515	457100	457624	F	TetR family transcriptional regulator	0.94084	1	1447	1447	1	R	16
1476	16	NR-59493	D5	TS02067584	433547098	1916631	SAK_RS09635	SAK_1913	1917402	1916590	R	membrane protein	0.949507	1	1648	1648	1	F	17
1477	16	NR-59493	E5	TS02067584	433547099	1835830	SAK_RS09270	SAK_1841	1835257	1837509	F	bifunctional glutamate--cysteine ligase/glutathione synthetase	0.25444	1	2606	2606	1	R	16
1478	16	NR-59493	F5	TS02067584	433547100	1826849	IG_SAK_RS09225	IG_SAK_RS09225	1826848	1826850	F		0.5	1	1983	1983	1	F	17
1479	16	NR-59493	G5	TS02067584	433547101	1082829	SAK_RS05550	SAK_1110	1084103	1082619	R	hypothetical protein	0.858491	1	405	405	1	F	17
1480	16	NR-59493	H5	TS02067584	433547102	1545450	SAK_RS07805	0	1545128	1545481	F	membrane protein	0.912181	1	1583	1583	1	R	17
1481	16	NR-59493	A6	TS02067584	433547103	2048677	SAK_RS10340	SAK_2056	2047948	2049048	F	MULTISPECIES: cell division protein FtsK	0.662727	1	947	947	1	F	17
1482	16	NR-59493	B6	TS02067584	433547104	130910	SAK_RS00845	SAK_0171	131500	130514	R	LacI family transcriptional regulator	0.598377	1	1867	1867	1	R	17
1483	16	NR-59493	C6	TS02067584	433547105	563410	IG_SAK_RS10930	IG_SAK_RS10930	563042	563609	F		0.64903	1	10091	10091	1	R	16
1484	16	NR-59493	D6	TS02067584	433547106	454154	IG_SAK_RS02550	IG_SAK_RS02550	454017	455177	F		0.118103	1	4819	4819	1	F	16
1485	16	NR-59493	E6	TS02067584	433547107	61408	SAK_RS00390	SAK_0079	60969	62360	F	membrane protein	0.3156	1	30885	30885	1	R	17
1486	16	NR-59493	F6	TS02067584	433547108	998737	SAK_RS05150	SAK_1028	997833	998936	F	hypothetical protein	0.819583	1	1740	1740	1	R	17
1487	16	NR-59493	G6	TS02067584	433547109	266548	SAK_RS01580	SAK_0320	265841	267331	F	transposase	0.474497	1	5881	5881	1	F	17
1488	16	NR-59493	H6	TS02067584	433547110	1975730	SAK_RS10005	SAK_1988	1977933	1975696	R	5-methyltetrahydropteroyltriglutamate--homocysteine methyltransferase	0.984801	1	14741	14741	1	F	16
1489	16	NR-59493	A7	TS02067584	433547111	830587	SAK_RS04425	SAK_0885	829735	832530	F	phosphoenolpyruvate carboxylase	0.30483	1	12480	12480	1	R	16
1490	16	NR-59493	B7	TS02067584	433547112	1363184	SAK_RS06930	SAK_1377	1364019	1362055	R	PTS fructose transporter subunit IIC	0.425153	1	11795	11795	1	F	16
1491	16	NR-59493	C7	TS02067584	433547113	254948	SAK_RS01475	SAK_0299	254731	255912	F	transporter	0.183743	1	40265	40265	1	R	16
1492	16	NR-59493	D7	TS02067584	433547114	494296	SAK_RS02740	SAK_0551	493900	494964	F	hypothetical protein	0.37218	1	8286	8286	1	R	17
1493	16	NR-59493	E7	TS02067584	433547115	1321110	SAK_RS06725	SAK_1336	1320422	1322530	F	ATP-dependent Clp protease ATP-binding subunit	0.326376	1	4255	4255	1	R	17
1494	16	NR-59493	F7	TS02067584	433547116	435233	SAK_RS02465	SAK_0494	434672	436027	F	23S rRNA (uracil-5-)-methyltransferase RumA	0.414022	1	1975	1975	1	R	17
1495	16	NR-59493	G7	TS02067584	433547117	203905	SAK_RS01165	SAK_0237	203775	204230	F	hypothetical protein	0.285714	1	50608	50608	1	F	17
1496	16	NR-59493	H7	TS02067584	433547118	300151	IG_SAK_RS01755	IG_SAK_RS01755	300118	300324	F		0.160194	1	1337	1337	1	R	17
1497	16	NR-59493	A8	TS02067584	433547119	1137230	SAK_RS05795	SAK_1158	1137428	1136826	R	hypothetical protein	0.328904	1	9304	9304	1	F	17
1498	16	NR-59493	B8	TS02067584	433547120	1477512	SAK_RS07480	SAK_1487	1477779	1476583	R	glycosyl transferase family 8	0.223244	1	4973	4973	1	F	17
1499	16	NR-59493	C8	TS02067584	433547121	1417476	SAK_RS07220	SAK_1435	1417777	1417136	R	phosphatase	0.469579	1	100	100	1	F	17
1500	16	NR-59493	D8	TS02067584	433547122	984205	SAK_RS05090	SAK_1017	980303	984415	F	type II CRISPR RNA-guided endonuclease Cas9	0.94893	1	8676	8676	1	R	16
1501	16	NR-59493	E8	TS02067584	433547123	613514	SAK_RS03390	SAK_0678	614040	613483	R	membrane protein	0.944345	1	26530	26530	1	F	16
1502	16	NR-59493	F8	TS02067584	433547124	1589743	SAK_RS08040	SAK_1594	1589939	1589229	R	ABC transporter ATP-binding protein	0.276056	1	81203	81203	1	F	17
1503	16	NR-59493	G8	TS02067584	433547125	2037963	IG_SAK_RS10285	IG_SAK_RS10285	2037861	2037967	F		0.962264	1	65981	65981	1	F	16
1504	16	NR-59493	H8	TS02067584	433547126	2103458	SAK_RS10640	SAK_2112	2104390	2103146	R	peptidase M16	0.749196	1	95604	95604	1	F	17
1505	16	NR-59493	A9	TS02067584	433547127	1232209	SAK_RS06325	SAK_1261	1232451	1231720	R	tyrosine-protein phosphatase CpsB	0.331053	1	19617	19617	1	F	17
1506	16	NR-59493	B9	TS02067584	433547128	147844	SAK_RS00925	SAK_0186	149184	145690	R	YSIRK signal domain/LPXTG anchor domain surface protein	0.383515	1	21253	21253	1	F	17
1507	16	NR-59493	C9	TS02067584	433547129	1981377	SAK_RS10020	SAK_1991	1979631	1984346	F	hypothetical protein	0.370308	1	25796	25796	1	R	16
1508	16	NR-59493	D9	TS02067584	433547130	1446523	IG_SAK_RS07355	IG_SAK_RS07355	1446350	1446538	F		0.920213	1	65271	65271	1	R	16
1509	16	NR-59493	E9	TS02067584	433547131	174760	SAK_RS01040	SAK_0210	173835	174767	F	peptide ABC transporter ATP-binding protein	0.992489	1	72620	72620	1	R	16
1510	16	NR-59493	F9	TS02067584	433547132	1211072	SAK_RS06225	SAK_1241	1211397	1210375	R	branched chain amino acid aminotransferase	0.318004	1	15196	15196	1	F	17
1511	16	NR-59493	G9	TS02067584	433547133	254970	SAK_RS01475	SAK_0299	254731	255912	F	transporter	0.202371	1	19872	19872	1	R	17
1512	16	NR-59493	H9	TS02067584	433547134	1769120	SAK_RS08935	SAK_1775	1768366	1769538	F	pyridine nucleotide-disulfide oxidoreductase	0.643345	1	6767	6767	1	F	16
1513	16	NR-59493	A10	TS02067584	433547135	593748	IG_SAK_RS03315	IG_SAK_RS03315	593743	593817	F		0.0675676	1	7529	7529	1	F	17
1514	16	NR-59493	B10	TS02067584	433547136	1971895	SAK_RS09990	SAK_1985	1971503	1972588	F	glycerol dehydrogenase	0.36129	1	20511	20511	1	R	17
1515	16	NR-59493	C10	TS02067584	433547137	386239	SAK_RS02175	SAK_0438	385670	386281	F	membrane protein	0.93126	1	12676	12676	1	R	16
1516	16	NR-59493	D10	TS02067584	433547138	142803	SAK_RS00905	SAK_0183	142732	143616	F	protease	0.0803167	1	4518	4518	1	R	17
1517	16	NR-59493	E10	TS02067584	433547139	2017309	SAK_RS10180	SAK_2023	2017969	2017037	R	hypothetical protein	0.708155	1	48985	48985	1	F	16
1518	16	NR-59493	F10	TS02067584	433547140	2046160	SAK_RS10325	SAK_2053	2045239	2046654	F	MULTISPECIES: transcriptional regulator	0.650883	1	9394	9394	1	R	17
1519	16	NR-59493	G10	TS02067584	433541207	297962	SAK_RS01745	SAK_0352	297775	298509	F	ABC transporter ATP-binding protein	0.254768	1	8697	8697	1	R	17
1520	16	NR-59493	H10	TS02067584	433541208	237167	IG_SAK_RS01340	IG_SAK_RS01340	237153	237254	F		0.138614	1	16207	16207	1	R	17
1521	16	NR-59493	A11	TS02067584	433541209	1303637	IG_SAK_RS06650	IG_SAK_RS06650	1302387	1305400	F		0.414869	1	5155	5155	1	R	17
1522	16	NR-59493	B11	TS02067584	433541210	562986	SAK_RS03145	SAK_0629	562613	563041	F	hypothetical protein	0.871495	1	2969	2969	1	F	16
1523	16	NR-59493	C11	TS02067584	433541211	1045705	SAK_RS05370	SAK_1074	1045289	1046950	F	ABC transporter substrate-binding protein	0.250452	1	10852	10852	1	F	17
1524	16	NR-59493	D11	TS02067584	433541212	1500182	SAK_RS07575	SAK_1504	1501962	1499920	R	amidase	0.871694	1	139	139	1	F	17
1525	16	NR-59493	E11	TS02067584	433541213	271926	SAK_RS01610	SAK_0326	271834	272052	F	transcriptional regulator	0.422018	1	1295	1295	1	R	17
1526	16	NR-59493	F11	TS02067584	433541214	203730	SAK_RS10835	#N/A	203597	203734	F		0.970803	1	12093	12093	1	R	16
1527	16	NR-59493	G11	TS02067584	433541215	1708434	SAK_RS08640	SAK_1718	1708921	1708250	R	membrane protein	0.725782	1	20978	20978	1	F	17
1528	16	NR-59493	H11	TS02067584	433541216	1706491	SAK_RS08635	SAK_1717	1708118	1705290	R	excinuclease ABC subunit A	0.575318	1	2192	2192	1	F	16
1529	16	NR-59493	A12	TS02067584	433541217	459233	IG_SAK_RS02570	IG_SAK_RS02570	459013	459255	F		0.909091	1	10311	10311	1	R	16
1530	16	NR-59493	B12	TS02067584	433541218	1996472	IG_SAK_RS10080	IG_SAK_RS10080	1996457	1996767	F		0.0483871	1	29815	29815	1	R	17
1531	16	NR-59493	C12	TS02067584	433541219	1796427	SAK_RS09085	SAK_1805	1796493	1796221	R	hypothetical protein	0.242647	1	12362	12362	1	F	16
1532	16	NR-59493	D12	TS02067584	433541220	1734924	SAK_RS08770	SAK_1744	1733587	1735872	F	Xaa-Pro dipeptidyl-peptidase	0.58512	1	16582	16582	1	R	16
1533	16	NR-59493	E12	TS02067584	433541221	963093	SAK_RS05005	SAK_1000	961521	963431	F	ABC transporter ATP-binding protein	0.823037	1	22146	22146	1	R	17
1534	16	NR-59493	F12	TS02067584	433547156	1840068	SAK_RS09285	SAK_1844	1839844	1840719	F	molecular chaperone Hsp33	0.256	1	13188	13188	1	R	16
1535	16	NR-59493	G12	TS02067584	433547157	1798020	SAK_RS09095	SAK_1807	1798187	1796895	R	hypothetical protein	0.129257	1	429	429	1	F	16
1536	16	NR-59493	H12	TS02067584	433544718	1931796	SAK_RS09710	SAK_1928	1931920	1931360	R	hypothetical protein	0.221429	1	12542	12542	1	F	16
1537	17	NR-59494	A1	TS02068377	433546277	1318557	SAK_RS06710	SAK_1333	1318818	1315207	R	type II restriction modification system	0.0722791	1	1081	1081	1	F	16
1538	17	NR-59494	B1	TS02068377	433546278	1367637	SAK_RS06950	SAK_1381	1368811	1367177	R	hypothetical protein	0.718482	1	10221	10221	1	F	16
1539	17	NR-59494	C1	TS02068377	433546279	2017158	SAK_RS10180	SAK_2023	2017969	2017037	R	hypothetical protein	0.870172	1	13270	13270	1	F	16
1540	17	NR-59494	D1	TS02068377	433546280	936076	SAK_RS04900	SAK_0979	935824	937254	F	glycogen synthase	0.176224	1	7986	7986	1	R	16
1541	17	NR-59494	E1	TS02068377	433546281	1019557	SAK_RS05250	SAK_1050	1018359	1019894	F	sugar ABC transporter ATP-binding protein	0.780456	1	3445	3445	1	R	17
1542	17	NR-59494	F1	TS02068377	433546282	689243	SAK_RS03770	SAK_0756	687988	691107	F	hypothetical protein	0.402373	1	6206	6206	1	F	16
1543	17	NR-59494	G1	TS02068377	433546283	803357	SAK_RS04280	SAK_0855	804254	803352	R	ABC transporter permease	0.994457	1	20079	20079	1	F	17
1544	17	NR-59494	H1	TS02068377	433546284	1634588	SAK_RS08285	SAK_1644	1634280	1635659	F	V-type Na+ -ATPase subunit J	0.22335	1	6280	6280	1	R	16
1545	17	NR-59494	A2	TS02068377	433546285	1723852	SAK_RS08720	SAK_1734	1724271	1723177	R	DNA polymerase IV	0.382998	1	805	805	1	F	17
1546	17	NR-59494	B2	TS02068377	433546286	1170563	SAK_RS05965	SAK_1192	1171540	1170008	R	ribonuclease HII	0.637728	1	439	439	1	F	17
1547	17	NR-59494	C2	TS02068377	433546287	998324	SAK_RS05150	SAK_1028	997833	998936	F	hypothetical protein	0.44515	1	3477	3477	1	R	17
1548	17	NR-59494	D2	TS02068377	433546288	256102	SAK_RS01480	SAK_0300	256615	255974	R	amino acid ABC transporter permease	0.800312	1	14815	14815	1	F	16
1549	17	NR-59494	E2	TS02068377	433546289	861028	SAK_RS04550	SAK_0910	861047	860055	R	hypothetical protein	0.0191532	1	7165	7165	1	F	17
1550	17	NR-59494	F2	TS02068377	433546290	1271457	SAK_RS06495	SAK_1295	1271607	1270846	R	short-chain dehydrogenase	0.197109	1	546	546	1	F	16
1551	17	NR-59494	G2	TS02068377	433546291	297580	SAK_RS01740	SAK_0351	297450	297755	F	hypothetical protein	0.42623	1	1284	1284	1	R	17
1552	17	NR-59494	H2	TS02068377	433547174	2071286	SAK_RS10445	SAK_2076	2071876	2071253	R	hypothetical protein	0.94703	1	8262	8262	1	F	17
1553	17	NR-59494	A3	TS02068377	433547175	615547	SAK_RS03400	SAK_0680	615679	615266	R	hypothetical protein	0.319613	1	5348	5348	1	F	17
1554	17	NR-59494	B3	TS02068377	433547176	1984540	IG_SAK_RS10025	IG_SAK_RS10025	1984347	1984578	F		0.835498	1	1031	1031	1	F	16
1555	17	NR-59494	C3	TS02068377	433547177	1291537	IG_SAK_RS06585	IG_SAK_RS06585	1291351	1291571	F		0.845455	1	78702	78702	1	F	17
1556	17	NR-59494	D3	TS02068377	433547178	1924787	IG_SAK_RS09675	IG_SAK_RS09675	1924731	1924887	F		0.358974	1	9556	9556	1	F	17
1557	17	NR-59494	E3	TS02068377	433547179	1382687	SAK_RS07030	SAK_1397	1382739	1382218	R	bifunctional protein PyrR	0.0998081	1	10447	10447	1	F	17
1558	17	NR-59494	F3	TS02068377	433547180	1968751	IG_SAK_RS09975	IG_SAK_RS09975	1968596	1968751	F		1	1	2159	2159	1	F	16
1559	17	NR-59494	G3	TS02068377	433547181	1075974	SAK_RS05510	SAK_1102	1076410	1075382	R	ferrichrome ABC transporter substrate-binding protein	0.424125	1	1508	1508	1	F	16
1560	17	NR-59494	H3	TS02068377	433547182	617853	SAK_RS03415	SAK_0683	617691	618602	F	sporulation protein	0.177827	1	7183	7183	1	R	16
1561	17	NR-59494	A4	TS02068377	433547183	1973715	IG_SAK_RS10000	IG_SAK_RS10000	1973461	1973806	F		0.736232	1	3072	3072	1	F	16
1562	17	NR-59494	B4	TS02068377	433547184	1094489	SAK_RS05615	SAK_1123	1097815	1093406	R	cell division protein FtsK	0.754366	1	5322	5322	1	F	16
1563	17	NR-59494	C4	TS02068377	433547185	1472439	SAK_RS07465	SAK_1484	1473658	1472120	R	accessory Sec system protein Asp2	0.792588	1	12559	12559	1	F	17
1564	17	NR-59494	D4	TS02068377	433547186	61081	SAK_RS00390	SAK_0079	60969	62360	F	membrane protein	0.0805176	1	9551	9551	1	R	17
1565	17	NR-59494	E4	TS02068377	433547187	1053487	SAK_RS05405	SAK_1081	1055191	1052642	R	aminopeptidase	0.668497	1	4795	4795	1	F	17
1566	17	NR-59494	F4	TS02068377	433547188	813905	SAK_RS04340	SAK_0868	813078	814364	F	protease	0.643079	1	8403	8403	1	R	16
1567	17	NR-59494	G4	TS02068377	433547189	541923	SAK_RS02975	SAK_0597	540785	542125	F	exodeoxyribonuclease VII large subunit	0.849254	1	10652	10652	1	R	17
1568	17	NR-59494	H4	TS02068377	433547190	1477549	SAK_RS07480	SAK_1487	1477779	1476583	R	glycosyl transferase family 8	0.192308	1	15966	15966	1	F	16
1569	17	NR-59494	A5	TS02068377	433547191	988457	IG_SAK_RS05120	IG_SAK_RS05120	988377	988511	F		0.597015	1	6766	6766	1	R	17
1570	17	NR-59494	B5	TS02068377	433547192	2011010	IG_SAK_RS10155	IG_SAK_RS10155	2010530	2012872	F		0.204953	1	10373	10373	1	F	16
1571	17	NR-59494	C5	TS02068377	433547193	2084148	SAK_RS10545	SAK_2093	2083694	2084659	F	hypothetical protein	0.470466	1	8226	8226	1	R	16
1572	17	NR-59494	D5	TS02068377	433547194	1967985	SAK_RS09970	SAK_1981	1967732	1968595	F	CAAX amino protease	0.293163	1	2396	2396	1	F	17
1573	17	NR-59494	E5	TS02068377	433547195	1188051	SAK_RS06065	SAK_1211	1188056	1186680	R	aldehyde dehydrogenase	0.00363372	1	19720	19720	1	F	17
1574	17	NR-59494	F5	TS02068377	433547196	198964	SAK_RS01120	SAK_0227	198026	199117	F	type II secretory pathway protein	0.859762	1	17869	17869	1	F	16
1575	17	NR-59494	G5	TS02068377	433547197	66514	SAK_RS00410	SAK_0083	66092	66529	F	hypothetical protein	0.965675	1	5514	5514	1	R	16
1576	17	NR-59494	H5	TS02068377	433547198	1203539	IG_SAK_RS06175	IG_SAK_RS06175	1202945	1203539	F		1	1	13087	13087	1	R	17
1577	17	NR-59494	A6	TS02068377	433547199	1594236	IG_SAK_RS08070	IG_SAK_RS08070	1594202	1594300	F		0.346939	1	15327	15327	1	F	16
1578	17	NR-59494	B6	TS02068377	433547200	1787905	IG_SAK_RS09035	IG_SAK_RS09035	1787871	1787966	F		0.357895	1	30910	30910	1	F	16
1579	17	NR-59494	C6	TS02068377	433547201	823643	SAK_RS04385	SAK_0877	822747	823649	F	haloacid dehalogenase	0.993348	1	1872	1872	1	R	16
1580	17	NR-59494	D6	TS02068377	433547202	71568	SAK_RS00425	SAK_0086	68961	71603	F	bifunctional acetaldehyde-CoA/alcohol dehydrogenase	0.986752	1	20943	20943	1	R	16
1581	17	NR-59494	E6	TS02068377	433547203	1703886	SAK_RS08630	SAK_1716	1704954	1703455	R	multidrug MFS transporter	0.712475	1	21030	21030	1	F	17
1582	17	NR-59494	F6	TS02068377	433547204	299088	SAK_RS01750	SAK_0353	298513	300117	F	ABC transporter permease	0.358479	1	910	910	1	R	17
1583	17	NR-59494	G6	TS02068377	433547205	1489297	IG_SAK_RS07525	IG_SAK_RS07525	1487449	1489420	F		0.937595	1	24572	24572	1	R	16
1584	17	NR-59494	H6	TS02068377	433547206	1542492	SAK_RS07790	SAK_1546	1542682	1541300	R	quinolone resistance protein NorB	0.137482	1	21879	21879	1	F	16
1585	17	NR-59494	A7	TS02068377	433547207	313907	SAK_RS01815	SAK_0366	313009	313923	F	thioredoxin-disulfide reductase	0.982495	1	15563	15563	1	R	17
1586	17	NR-59494	B7	TS02068377	433547208	984361	SAK_RS05090	SAK_1017	980303	984415	F	type II CRISPR RNA-guided endonuclease Cas9	0.986868	1	7198	7198	1	R	16
1587	17	NR-59494	C7	TS02068377	433547209	1830922	SAK_RS11215	#N/A	1830888	1831343	F		0.0747253	1	4049	4049	1	R	16
1588	17	NR-59494	D7	TS02068377	433547210	1027813	SAK_RS05280	SAK_1056	1027296	1028039	F	class A sortase	0.695828	1	5294	5294	1	R	16
1589	17	NR-59494	E7	TS02068377	433547211	154754	SAK_RS00960	SAK_0194	155811	154261	R	glutamine ABC transporter substrate-binding protein	0.681935	1	1869	1869	1	F	17
1590	17	NR-59494	F7	TS02068377	433547212	1612972	IG_SAK_RS08190	IG_SAK_RS08190	1612964	1613162	F		0.040404	1	30740	30740	1	R	16
1591	17	NR-59494	G7	TS02068377	433547213	135893	SAK_RS00870	SAK_0176	135375	136565	F	argininosuccinate synthase	0.435294	1	4871	4871	1	R	17
1592	17	NR-59494	H7	TS02068377	433547214	1289937	SAK_RS06570	SAK_1310	1290332	1288992	R	MATE family efflux transporter	0.294776	1	2576	2576	1	F	16
1593	17	NR-59494	A8	TS02068377	433547215	1943093	SAK_RS09795	SAK_1945	1943444	1942416	R	Cro/Cl family transcriptional regulator	0.34144	0.743021	1218	905	1	F	16
1594	17	NR-59494	B8	TS02068377	433547216	1842269	SAK_RS09295	SAK_1846	1841801	1842442	F	deoxyadenosine kinase	0.730109	1	30536	30536	1	R	16
1595	17	NR-59494	C8	TS02068377	433547217	760261	IG_SAK_RS04095	IG_SAK_RS04095	760227	760389	F		0.209877	1	25824	25824	1	R	17
1596	17	NR-59494	D8	TS02068377	433547218	1717797	SAK_RS08690	SAK_1728	1718033	1717491	R	colicin V production protein	0.435424	1	67673	67673	1	F	17
1597	17	NR-59494	E8	TS02068377	433547219	186624	SAK_RS01100	SAK_0222	186394	188691	F	membrane protein	0.100131	1	14988	14988	1	R	17
1598	17	NR-59494	F8	TS02068377	433547220	1329720	SAK_RS06775	SAK_1346	1330556	1329717	R	thymidylate synthase	0.996424	1	989	989	1	F	17
1599	17	NR-59494	G8	TS02068377	433547221	73877	SAK_RS00435	SAK_0088	72918	74408	F	threonine synthase	0.643624	1	24374	24374	1	R	17
1600	17	NR-59494	H8	TS02068377	433547222	1711764	IG_SAK_RS08665	IG_SAK_RS08665	1711135	1712227	F		0.576007	1	15695	15695	1	F	16
1601	17	NR-59494	A9	TS02068377	433547223	213019	SAK_RS01225	SAK_0249	212507	213247	F	DNA-binding response regulator	0.691892	1	11127	11127	1	R	16
1602	17	NR-59494	B9	TS02068377	433547224	1013041	SAK_RS05215	SAK_1043	1012907	1013536	F	amino acid ABC transporter ATP-binding protein	0.213037	1	17165	17165	1	R	17
1603	17	NR-59494	C9	TS02068377	433547225	1595837	SAK_RS08080	SAK_1602	1596924	1595755	R	cysteine desulfhydrase	0.929855	1	7136	7136	1	F	17
1604	17	NR-59494	D9	TS02068377	433547226	237218	IG_SAK_RS01340	IG_SAK_RS01340	237153	237254	F		0.643564	1	24300	24300	1	R	17
1605	17	NR-59494	E9	TS02068377	433547227	1997198	SAK_RS10085	SAK_2005	1999499	1997178	R	penicillin-binding protein 2A	0.991383	1	5402	5402	1	F	16
1606	17	NR-59494	F9	TS02068377	433547228	625249	SAK_RS03455	SAK_0691	625228	626424	F	voltage-gated chloride channel protein	0.0175585	1	41474	41474	1	R	16
1607	17	NR-59494	G9	TS02068377	433547229	1066062	SAK_RS05475	SAK_1095	1066992	1065721	R	hypothetical protein	0.731707	1	25457	25457	1	F	16
1608	17	NR-59494	H9	TS02068377	433547230	1493104	SAK_RS07535	SAK_1497	1492576	1494759	F	glutamine ABC transporter permease	0.241869	1	5755	5755	1	R	17
1609	17	NR-59494	A10	TS02068377	433547231	238021	SAK_RS01345	SAK_0273	238007	238525	F	hypothetical protein	0.027027	1	24256	24256	1	R	16
1610	17	NR-59494	B10	TS02068377	433547232	1611638	IG_SAK_RS08180	IG_SAK_RS08180	1611637	1611667	F		0.0333333	1	1419	1419	1	F	17
1611	17	NR-59494	C10	TS02068377	433547233	1727627	SAK_RS08735	SAK_1737	1728207	1727278	R	serine hydrolase	0.624327	1	14177	14177	1	F	16
1612	17	NR-59494	D10	TS02068377	433547234	1658356	SAK_RS08410	SAK_1670	1658555	1657821	R	SAM-dependent methyltransferase	0.271117	1	58206	58206	1	F	16
1613	17	NR-59494	E10	TS02068377	433547235	414564	SAK_RS02335	SAK_0469	415232	414492	R	membrane protein	0.902703	1	43118	43118	1	F	17
1614	17	NR-59494	F10	TS02068377	433547236	197113	SAK_RS10830	#N/A	197018	197224	F		0.461165	1	125384	125384	1	R	16
1615	17	NR-59494	G10	TS02068377	433547237	1808375	SAK_RS09150	SAK_1817	1809069	1807342	R	glycine/betaine ABC transporter permease	0.401853	1	74177	74177	1	F	16
1616	17	NR-59494	H10	TS02068377	433547238	438990	IG_SAK_RS02485	IG_SAK_RS02485	437523	441612	F		0.358767	1	4567	4567	1	R	16
1617	17	NR-59494	A11	TS02068377	433547239	1568286	SAK_RS07930	SAK_1572	1568771	1567338	R	hypothetical protein	0.338451	1	13	13	1	R	16
1618	17	NR-59494	B11	TS02068377	433547240	414327	SAK_RS02330	SAK_0468	413441	414478	F	two-component sensor histidine kinase	0.854388	0.717779	10265	7368	1	R	17
1619	17	NR-59494	C11	TS02068377	433547241	1770702	SAK_RS08945	SAK_1777	1770522	1770791	F	30S ribosomal protein S14	0.669145	1	27664	27664	1	R	16
1620	17	NR-59494	D11	TS02068377	433547242	1503096	SAK_RS07585	SAK_1506	1503802	1502960	R	aldo/keto reductase	0.83848	1	2907	2907	1	F	16
1621	17	NR-59494	E11	TS02068377	433547243	413552	SAK_RS02330	SAK_0468	413441	414478	F	two-component sensor histidine kinase	0.10704	1	15932	15932	1	R	17
1622	17	NR-59494	F11	TS02068377	433547244	1165451	SAK_RS05945	SAK_1188	1166699	1165263	R	6-phospho-beta-glucosidase	0.869081	1	661	661	1	F	16
1623	17	NR-59494	G11	TS02068377	433547245	1094610	SAK_RS05615	SAK_1123	1097815	1093406	R	cell division protein FtsK	0.726922	1	753	753	1	F	17
1624	17	NR-59494	H11	TS02068377	433547246	1208369	IG_SAK_RS06200	IG_SAK_RS06200	1208104	1208371	F		0.992509	1	3067	3067	1	F	16
1625	17	NR-59494	A12	TS02068377	433547247	827974	SAK_RS04420	SAK_0884	829526	827727	R	oligoendopeptidase F	0.862702	1	5034	5034	1	F	17
1626	17	NR-59494	B12	TS02068377	433547248	342659	IG_SAK_RS01950	IG_SAK_RS01950	342641	342681	F		0.45	1	63349	63349	1	R	17
1627	17	NR-59494	C12	TS02068377	433547249	990384	IG_SAK_RS05125	IG_SAK_RS05125	990345	990604	F		0.150579	1	1349	1349	1	R	16
1628	17	NR-59494	D12	TS02068377	433547250	1256820	SAK_RS06440	SAK_1284	1255748	1258993	F	hyaluronate lyase	0.330354	1	29741	29741	1	F	17
1629	17	NR-59494	E12	TS02068377	433547251	1984576	IG_SAK_RS10025	IG_SAK_RS10025	1984347	1984578	F		0.991342	1	1811	1811	1	R	16
1630	17	NR-59494	F12	TS02068377	433547252	1493079	SAK_RS07535	SAK_1497	1492576	1494759	F	glutamine ABC transporter permease	0.230417	1	2678	2678	1	R	16
1631	17	NR-59494	G12	TS02068377	433547253	1201268	SAK_RS06165	SAK_1229	1201486	1201100	R	thioesterase	0.564767	1	1253	1253	1	F	16
1632	17	NR-59494	H12	TS02068377	433547254	1461412	SAK_RS07420	SAK_1476	1461216	1462586	F	maltose ABC transporter permease	0.143066	1	3709	3709	1	R	16
1633	18	NR-59495	A1	TS02067595	433547255	1512776	SAK_RS07630	SAK_1516	1514304	1512658	R	membrane protein	0.928311	0.846847	111	94	1	F	17
1634	18	NR-59495	B1	TS02067595	433547256	47055	SAK_RS00315	SAK_0064	46285	47184	F	hypothetical protein	0.856507	1	442	442	1	R	16
1635	18	NR-59495	C1	TS02067595	433547257	456511	SAK_RS02555	SAK_0514	456968	456105	R	cation efflux system protein	0.529548	1	9179	9179	1	F	16
1636	18	NR-59495	D1	TS02067595	433547258	1476191	SAK_RS07475	SAK_1486	1476459	1475230	R	accessory Sec system protein translocase subunit SecY2	0.218063	1	1811	1811	1	F	16
1637	18	NR-59495	E1	TS02067595	433547259	1037970	SAK_RS05335	SAK_1067	1038147	1037659	R	hypothetical protein	0.362705	1	44	44	1	F	17
1638	18	NR-59495	F1	TS02067595	433547260	1193407	SAK_RS06105	SAK_1218	1193976	1193317	R	hypothetical protein	0.863429	0.734694	49	36	1	F	16
1639	18	NR-59495	G1	TS02067595	433547261	1713877	SAK_RS08670	SAK_1724	1713529	1714122	F	transcriptional regulator	0.586847	1	26700	26700	1	F	16
1640	18	NR-59495	H1	TS02067595	433547262	568765	SAK_RS03180	SAK_0636	568764	569228	F	hypothetical protein	0.00215517	0.85422	22486	19208	1	F	17
1641	18	NR-59495	A2	TS02067595	433547263	1831869	SAK_RS09255	SAK_1838	1832658	1831366	R	adenylosuccinate synthetase	0.610681	1	7686	7686	1	F	16
1642	18	NR-59495	B2	TS02067595	433547264	410442	IG_SAK_RS02315	IG_SAK_RS02315	410362	410442	F		1	1	54512	54512	1	R	17
1643	18	NR-59495	C2	TS02067595	433547265	1909522	SAK_RS09595	SAK_1905	1909921	1908884	R	iron ABC transporter substrate-binding protein	0.384764	1	35343	35343	1	R	16
1644	18	NR-59495	D2	TS02067595	433547266	446355	SAK_RS02500	SAK_0501	444502	446670	F	ribonucleoside-diphosphate reductase subunit alpha	0.854705	1	73578	73578	1	R	16
1645	18	NR-59495	E2	TS02067595	433547267	1642304	IG_SAK_RS08320	IG_SAK_RS08320	1640820	1642474	F		0.897219	1	113266	113266	1	R	16
1646	18	NR-59495	F2	TS02067595	433547268	816700	SAK_RS04355	SAK_0871	816842	815502	R	manganese transporter	0.10597	1	182107	182107	1	F	16
1647	18	NR-59495	G2	TS02067595	433547269	1601123	SAK_RS08100	SAK_1606	1600705	1602132	F	Trk system potassium transporter TrkH	0.292922	1	186284	186284	1	R	16
1648	18	NR-59495	H2	TS02067595	433547270	1447450	SAK_RS07365	SAK_1465	1447796	1447293	R	Fe-S oxidoreductase	0.687873	1	89309	89309	1	F	17
1649	18	NR-59495	A3	TS02067595	433547271	1881969	SAK_RS09470	SAK_1881	1881381	1882061	F	two-component system response regulator	0.864706	1	234108	234108	1	R	16
1650	18	NR-59495	B3	TS02067595	433547272	736079	SAK_RS03985	SAK_0799	735195	737390	F	hypothetical protein	0.402733	1	96108	96108	1	R	17
1651	18	NR-59495	C3	TS02067595	433547273	109688	IG_SAK_RS00740	IG_SAK_RS00740	109651	109720	F		0.536232	1	89384	89384	1	F	16
1652	18	NR-59495	D3	TS02067595	433547274	111458	SAK_RS00750	SAK_0152	111228	111692	F	membrane protein	0.49569	1	520258	520258	1	R	16
1653	18	NR-59495	E3	TS02067595	433547275	224713	SAK_RS01275	SAK_0259	224182	226218	F	transcription antiterminator BglG	0.260806	1	25133	25133	1	R	16
1654	18	NR-59495	F3	TS02067595	433547276	72313	SAK_RS00430	SAK_0087	71782	72798	F	zinc-dependent alcohol dehydrogenase	0.522638	1	11236	11236	1	F	17
1655	18	NR-59495	G3	TS02067595	433547277	977393	SAK_RS05070	SAK_1013	976627	977757	F	coproporphyrinogen III oxidase	0.677876	1	155772	155772	1	R	16
1656	18	NR-59495	H3	TS02067595	433547278	1387548	SAK_RS07065	SAK_1404	1387725	1386547	R	metallophosphatase	0.150255	1	384642	384642	1	F	17
1657	18	NR-59495	A4	TS02067595	433547279	821061	IG_SAK_RS04380	IG_SAK_RS04380	821008	821081	F		0.726027	1	86206	86206	1	F	17
1658	18	NR-59495	B4	TS02067595	433547280	1792394	IG_SAK_RS09060	IG_SAK_RS09060	1792341	1792495	F		0.344156	1	174367	174367	1	F	17
1659	18	NR-59495	C4	TS02067595	433547281	566364	SAK_RS03165	SAK_0633	565752	566972	F	hypothetical protein	0.501639	1	849	849	1	R	16
1660	18	NR-59495	D4	TS02067595	433547282	344848	SAK_RS01960	SAK_0395	345263	344487	R	pyruvate formate lyase-activating protein	0.534794	1	6124	6124	1	F	16
1661	18	NR-59495	E4	TS02067595	433547283	413989	SAK_RS02330	SAK_0468	413441	414478	F	two-component sensor histidine kinase	0.528447	1	35645	35645	1	R	16
1662	18	NR-59495	F4	TS02067595	433547284	380107	SAK_RS02140	SAK_0431	379432	380493	F	membrane protein	0.636192	1	217862	217862	1	R	16
1663	18	NR-59495	G4	TS02067595	433547285	270282	SAK_RS01600	SAK_0324	270039	270389	F	hypothetical protein	0.694286	1	30771	30771	1	R	16
1664	18	NR-59495	H4	TS02067595	433547286	1420221	SAK_RS07240	SAK_1439	1420754	1419879	R	class C sortase	0.609143	1	44903	44903	1	F	16
1665	18	NR-59495	A5	TS02067595	433547287	1488838	IG_SAK_RS07525	IG_SAK_RS07525	1487449	1489420	F		0.704718	1	85438	85438	1	R	17
1666	18	NR-59495	B5	TS02067595	433547288	1376461	SAK_RS07005	SAK_1392	1377264	1376017	R	ABC transporter permease	0.643945	1	26090	26090	1	F	17
1667	18	NR-59495	C5	TS02067595	433547289	1052958	SAK_RS05405	SAK_1081	1055191	1052642	R	aminopeptidase	0.87603	1	35110	35110	1	F	16
1668	18	NR-59495	D5	TS02067595	433547290	4265	IG_SAK_RS00025	IG_SAK_RS00025	4230	4472	F		0.144628	1	98997	98997	1	R	17
1669	18	NR-59495	E5	TS02067595	433547291	2108927	SAK_RS10665	SAK_2117	2109246	2107765	R	IMP dehydrogenase	0.215395	1	42855	42855	1	F	16
1670	18	NR-59495	F5	TS02067595	433547292	1151480	SAK_RS05870	SAK_1173	1151766	1150426	R	multidrug MFS transporter	0.213433	1	56439	56439	1	F	17
1671	18	NR-59495	G5	TS02067595	433547293	936045	SAK_RS04900	SAK_0979	935824	937254	F	glycogen synthase	0.154545	1	26746	26746	1	R	16
1672	18	NR-59495	H5	TS02067595	433547294	1460829	SAK_RS07415	SAK_1475	1459871	1461118	F	hypothetical protein	0.768244	1	11257	11257	1	R	17
1673	18	NR-59495	A6	TS02067595	433547295	351101	SAK_RS01990	SAK_0401	349589	352045	F	glycyl radical enzyme	0.615635	1	6275	6275	1	R	16
1674	18	NR-59495	B6	TS02067595	433547296	1235755	IG_SAK_RS06345	IG_SAK_RS06345	1235027	1235826	F		0.911139	1	19356	19356	1	F	17
1675	18	NR-59495	C6	TS02067595	433547297	1962357	SAK_RS09930	SAK_1973	1962366	1961878	R	GNAT family acetyltransferase	0.0184426	1	347	347	1	R	17
1676	18	NR-59495	D6	TS02067595	433547298	1702321	IG_SAK_RS08625	IG_SAK_RS08625	1701559	1702736	F		0.647409	1	144794	144794	1	F	16
1677	18	NR-59495	E6	TS02067595	433547299	494155	SAK_RS02740	SAK_0551	493900	494964	F	hypothetical protein	0.239662	1	68107	68107	1	R	16
1678	18	NR-59495	F6	TS02067595	433547300	873008	SAK_RS04600	SAK_0920	872078	873142	F	hypothetical protein	0.87406	1	36458	36458	1	R	16
1679	18	NR-59495	G6	TS02067595	433547301	1986578	SAK_RS10030	SAK_1993	1985262	1986650	F	two-component sensor histidine kinase	0.948127	1	54636	54636	1	R	16
1680	18	NR-59495	H6	TS02067595	433547302	349774	SAK_RS01990	SAK_0401	349589	352045	F	glycyl radical enzyme	0.0753257	1	99308	99308	1	R	15
1681	18	NR-59495	A7	TS02067595	433547303	1147197	SAK_RS05855	SAK_1170	1148404	1147130	R	xanthine permease	0.94741	1	106622	106622	1	F	17
1682	18	NR-59495	B7	TS02067595	433547304	1957909	SAK_RS09900	SAK_1967	1958552	1957698	R	streptomycin resistance protein	0.752927	1	1556238	1556238	1	F	16
1683	18	NR-59495	C7	TS02067595	433547305	1708517	SAK_RS08640	SAK_1718	1708921	1708250	R	membrane protein	0.602086	1	95107	95107	1	F	16
1684	18	NR-59495	D7	TS02067595	433547306	452468	IG_SAK_RS10895	IG_SAK_RS10895	452273	452510	F		0.822785	1	35936	35936	1	F	16
1685	18	NR-59495	E7	TS02067595	433547307	1562467	SAK_RS07910	SAK_1568	1562682	1562434	R	aminoacyl-tRNA synthetase	0.866935	1	1412	1412	1	F	16
1686	18	NR-59495	F7	TS02067595	433547308	1474216	SAK_RS07470	SAK_1485	1475230	1473686	R	accessory Sec system protein Asp1	0.656736	1	52006	52006	1	F	17
1687	18	NR-59495	G7	TS02067595	433547309	71390	SAK_RS00425	SAK_0086	68961	71603	F	bifunctional acetaldehyde-CoA/alcohol dehydrogenase	0.919379	1	10637	10637	1	F	16
1688	18	NR-59495	H7	TS02067595	433605202	825254	SAK_RS04400	SAK_0880	825116	825733	F	epimerase	0.223663	1	9526	9526	1	R	17
1689	18	NR-59495	A8	TS02067595	433547311	977211	SAK_RS05070	SAK_1013	976627	977757	F	coproporphyrinogen III oxidase	0.516814	1	258221	258221	1	R	16
1690	18	NR-59495	B8	TS02067595	433547312	456765	SAK_RS02555	SAK_0514	456968	456105	R	cation efflux system protein	0.235226	1	688964	688964	1	F	16
1691	18	NR-59495	C8	TS02067595	433547313	1663479	SAK_RS08450	SAK_1678	1663995	1663081	R	multidrug DMT transporter permease	0.564551	1	126583	126583	1	F	16
1692	18	NR-59495	D8	TS02067595	433547314	1986399	SAK_RS10030	SAK_1993	1985262	1986650	F	two-component sensor histidine kinase	0.819164	1	65753	65753	1	R	17
1693	18	NR-59495	E8	TS02067595	433547315	1482350	SAK_RS07505	SAK_1492	1483341	1482334	R	beta-1,6-galactofuranosyltransferase	0.984111	1	202698	202698	1	F	16
1694	18	NR-59495	F8	TS02067595	433547316	1893370	IG_SAK_RS09525	IG_SAK_RS09525	1893317	1893376	F		0.898305	1	988332	988332	1	F	16
1695	18	NR-59495	G8	TS02067595	433547317	283589	IG_SAK_RS01685	IG_SAK_RS01685	283575	283886	F		0.0450161	1	3121	3121	1	F	16
1696	18	NR-59495	H8	TS02067595	433547318	1515894	SAK_RS07645	SAK_1519	1516524	1515703	R	formamidopyrimidine-DNA glycosylase	0.767357	1	273217	273217	1	F	17
1697	18	NR-59495	A9	TS02067595	433547319	810486	SAK_RS04315	SAK_0863	809752	810525	F	prolipoprotein diacylglyceryl transferase	0.949547	1	164229	164229	1	R	16
1698	18	NR-59495	B9	TS02067595	433547320	1609096	SAK_RS08160	SAK_1618	1609572	1609051	R	DNA-binding protein	0.913628	1	27365	27365	1	R	16
1699	18	NR-59495	C9	TS02067595	433547321	393525	SAK_RS02225	SAK_0447	392878	393912	F	ABC transporter permease	0.625725	1	167964	167964	1	R	17
1700	18	NR-59495	D9	TS02067595	433547322	1858325	IG_SAK_RS11220	IG_SAK_RS11220	1857941	1859034	F		0.351327	1	2944396	2944396	1	F	17
1701	18	NR-59495	E9	TS02067595	433547323	1234547	SAK_RS06335	SAK_1263	1234103	1235026	F	LysR family transcriptional regulator	0.48104	1	405330	405330	1	R	16
1702	18	NR-59495	F9	TS02067595	433547324	167915	SAK_RS01015	SAK_0205	168806	167571	R	D-alanyl-D-alanine carboxypeptidase	0.721457	1	424635	424635	1	F	17
1703	18	NR-59495	G9	TS02067595	433547325	979654	SAK_RS05085	SAK_1016	979259	979915	F	membrane protein	0.602134	1	31068	31068	1	R	17
1704	18	NR-59495	H9	TS02067595	433547326	1205012	SAK_RS06180	SAK_1232	1204949	1206184	F	cation transporter	0.0510121	1	9950	9950	1	R	17
1705	18	NR-59495	A10	TS02067595	433547327	1462964	SAK_RS07425	SAK_1477	1462586	1463422	F	maltose ABC transporter permease	0.452153	1	6300	6300	1	R	17
1706	18	NR-59495	B10	TS02067595	433605146	324885	IG_SAK_RS01865	IG_SAK_RS01865	324831	325054	F		0.242152	1	447268	447268	1	R	16
1707	18	NR-59495	C10	TS02067595	433605206	189031	IG_SAK_RS01105	IG_SAK_RS01105	188692	189214	F		0.649425	1	569043	569043	1	R	16
1708	18	NR-59495	D10	TS02067595	433547330	1322987	SAK_RS06730	SAK_1337	1323568	1322624	R	homocysteine S-methyltransferase	0.615466	1	64193	64193	1	F	17
1709	18	NR-59495	E10	TS02067595	433547331	1829659	SAK_RS09240	SAK_1835	1829926	1828487	R	PTS ascorbate transporter subunit IIC	0.185546	1	817	817	1	F	17
1710	18	NR-59495	F10	TS02067595	433547332	1921378	IG_SAK_RS11235	IG_SAK_RS11235	1920714	1921436	F		0.919668	1	150862	150862	1	R	16
1711	18	NR-59495	G10	TS02067595	433547333	1309343	SAK_RS06660	SAK_1326	1310249	1309068	R	integrase	0.767146	1	316376	316376	1	F	16
1712	18	NR-59495	H10	TS02067595	433547334	649286	SAK_RS03575	SAK_0715	648187	649470	F	3-phosphoshikimate 1-carboxyvinyltransferase	0.856586	1	1116703	1116703	1	R	16
1713	18	NR-59495	A11	TS02067595	433547335	1849049	IG_SAK_RS09330	IG_SAK_RS09330	1848774	1849049	F		1	1	29863	29863	1	R	17
1714	18	NR-59495	B11	TS02067595	433547336	541752	SAK_RS02975	SAK_0597	540785	542125	F	exodeoxyribonuclease VII large subunit	0.721642	1	31273	31273	1	R	17
1715	18	NR-59495	C11	TS02067595	433547337	209208	SAK_RS01205	SAK_0245	209510	208794	R	S-adenosylmethionine-dependent methyltransferase	0.421788	1	160013	160013	1	F	17
1716	18	NR-59495	D11	TS02067595	433547338	41314	SAK_RS00290	SAK_0059	40530	41984	F	amidophosphoribosyltransferase	0.539202	1	169520	169520	1	R	17
1717	18	NR-59495	E11	TS02067595	433547339	1321316	SAK_RS06725	SAK_1336	1320422	1322530	F	ATP-dependent Clp protease ATP-binding subunit	0.424099	1	484020	484020	1	R	16
1718	18	NR-59495	F11	TS02067595	433547340	1282420	SAK_RS06545	SAK_1305	1283582	1282176	R	dipeptidase PepV	0.826458	1	280453	280453	1	F	17
1719	18	NR-59495	G11	TS02067595	433547341	1771220	SAK_RS08950	SAK_1778	1772177	1771152	R	amino acid lyase	0.933659	1	91767	91767	1	F	16
1720	18	NR-59495	H11	TS02067595	433547342	2059433	SAK_RS10395	SAK_2066	2058986	2060281	F	histidine kinase	0.345174	1	23665	23665	1	F	17
1721	18	NR-59495	A12	TS02067595	433547343	593746	IG_SAK_RS03315	IG_SAK_RS03315	593743	593817	F		0.0405405	1	446136	446136	1	F	16
1722	18	NR-59495	B12	TS02067595	433547344	380090	SAK_RS02140	SAK_0431	379432	380493	F	membrane protein	0.62017	1	199363	199363	1	R	17
1723	18	NR-59495	C12	TS02067595	433547345	304832	SAK_RS01770	SAK_0357	304000	304947	F	ribosomal RNA small subunit methyltransferase H	0.878564	1	255085	255085	1	R	16
1724	18	NR-59495	D12	TS02067595	433547346	1598316	SAK_RS08090	SAK_1604	1599133	1597781	R	hypothetical protein	0.60429	1	295244	295244	1	F	16
1725	18	NR-59495	E12	TS02067595	433547347	1047793	SAK_RS05380	SAK_1076	1048432	1047746	R	DNA-binding protein	0.931487	1	88672	88672	1	F	16
1726	18	NR-59495	F12	TS02067595	433547348	74650	SAK_RS00440	SAK_0089	74513	75793	F	MATE family efflux transporter	0.107031	1	254803	254803	1	R	16
1727	18	NR-59495	G12	TS02067595	433547349	634088	SAK_RS03500	SAK_0700	632782	634158	F	peptide ABC transporter permease	0.949128	1	357243	357243	1	R	16
1728	18	NR-59495	H12	TS02067595	433547350	582567	SAK_RS03250	SAK_0649	582518	582910	F	hypothetical protein	0.125	1	37427	37427	1	R	16
1729	19	NR-59496	A1	TS02068333	433545431	1823644	SAK_RS09205	SAK_1828	1824444	1823461	R	LacI family transcriptional regulator	0.813835	1	177152	177152	1	F	16
1730	19	NR-59496	B1	TS02068333	433545432	1855053	SAK_RS09360	SAK_1859	1856809	1854914	R	endopeptidase	0.926649	1	136409	136409	1	F	16
1731	19	NR-59496	C1	TS02068333	433545433	1148552	SAK_RS05860	SAK_1171	1148985	1148404	R	xanthine phosphoribosyltransferase	0.745267	1	43116	43116	1	F	17
1732	19	NR-59496	D1	TS02068333	433545434	213573	SAK_RS01230	SAK_0250	213417	213872	F	murein hydrolase transporter LrgA	0.342857	1	220929	220929	1	R	17
1733	19	NR-59496	E1	TS02068333	433545435	144299	SAK_RS00915	SAK_0184	144017	145039	F	transposase	0.27593	1	841	841	1	R	17
1734	19	NR-59496	F1	TS02068333	433545436	1969027	SAK_RS09975	SAK_1982	1969054	1968752	R	rhodanese	0.089404	1	305350	305350	1	F	17
1735	19	NR-59496	G1	TS02068333	433545437	1374428	SAK_RS06990	SAK_1389	1375232	1373721	R	transcriptional regulator	0.532098	1	66912	66912	1	F	17
1736	19	NR-59496	H1	TS02068333	433545438	166800	SAK_RS01010	SAK_0204	167418	166231	R	D-alanyl-D-alanine carboxypeptidase	0.52064	1	169921	169921	1	F	17
1737	19	NR-59496	A2	TS02068333	433545439	248905	IG_SAK_RS01420	IG_SAK_RS01420	248834	249137	F		0.234323	1	173671	173671	1	R	16
1738	19	NR-59496	B2	TS02068333	433545440	552783	SAK_RS03060	0	552647	552832	F	transcriptional regulator	0.735135	1	6119	6119	1	F	16
1739	19	NR-59496	C2	TS02068333	433545441	1333403	SAK_RS06790	SAK_1349	1333259	1333708	F	hypothetical protein	0.320713	1	26984	26984	1	R	17
1740	19	NR-59496	D2	TS02068333	433545442	1670943	SAK_RS08475	SAK_1683	1670961	1670131	R	phosphoenolpyruvate synthase regulatory protein	0.0216867	1	2485	2485	1	F	17
1741	19	NR-59496	E2	TS02068333	433545443	1927839	SAK_RS09685	SAK_1923	1927869	1927213	R	phosphate transport system regulatory protein PhoU	0.0457317	1	17105	17105	1	R	17
1742	19	NR-59496	F2	TS02068333	433545444	902872	SAK_RS04740	SAK_0948	901887	903140	F	polysaccharide deacetylase	0.786113	1	16247	16247	1	R	16
1743	19	NR-59496	G2	TS02068333	433545445	312590	SAK_RS01805	SAK_0364	311851	312594	F	amino acid ABC transporter ATP-binding protein	0.994616	1	14376	14376	1	R	17
1744	19	NR-59496	H2	TS02068333	433545446	1153768	SAK_RS05880	SAK_1175	1154800	1152800	R	potassium transporter Kup	0.516	1	129054	129054	1	F	17
1745	19	NR-59496	A3	TS02068333	433545447	1465573	SAK_RS07435	SAK_1479	1465634	1465170	R	NUDIX hydrolase	0.131466	1	491509	491509	1	F	17
1746	19	NR-59496	B3	TS02068333	433545448	712636	SAK_RS03870	SAK_0776	711448	713112	F	cell wall surface anchor protein	0.713942	1	139645	139645	1	F	16
1747	19	NR-59496	C3	TS02068333	433545449	815575	SAK_RS04355	SAK_0871	816842	815502	R	manganese transporter	0.945522	1	489561	489561	1	F	16
1748	19	NR-59496	D3	TS02068333	433545450	1990318	IG_SAK_RS10045	IG_SAK_RS10045	1989943	1990318	F		1	1	1420498	1420498	1	R	16
1749	19	NR-59496	E3	TS02068333	433545451	1981795	SAK_RS10020	SAK_1991	1979631	1984346	F	hypothetical protein	0.458961	1	1085198	1085198	1	R	17
1750	19	NR-59496	F3	TS02068333	433545452	545398	SAK_RS03000	SAK_0602	544482	546140	F	DNA repair protein RecN	0.552473	1	150454	150454	1	R	16
1751	19	NR-59496	G3	TS02068333	433545453	1417981	SAK_RS07225	SAK_1436	1418342	1417758	R	membrane protein	0.618151	1	89008	89008	1	F	16
1752	19	NR-59496	H3	TS02068333	433545454	566366	SAK_RS03165	SAK_0633	565752	566972	F	hypothetical protein	0.503279	1	77272	77272	1	F	16
1753	19	NR-59496	A4	TS02068333	433545455	448838	SAK_RS02505	SAK_0502	446733	449900	F	cell surface protein	0.664667	1	355500	355500	1	R	16
1754	19	NR-59496	B4	TS02068333	433545456	569595	SAK_RS03185	SAK_0637	569231	570133	F	hypothetical protein	0.403548	1	128684	128684	1	F	16
1755	19	NR-59496	C4	TS02068333	433545457	1380617	SAK_RS07020	SAK_1395	1381043	1379445	R	carbamoyl phosphate synthase large subunit	0.266583	1	1318495	1318495	1	F	17
1756	19	NR-59496	D4	TS02068333	433545458	1076413	IG_SAK_RS05515	IG_SAK_RS05515	1076411	1076471	F		0.0333333	1	327742	327742	1	F	16
1757	19	NR-59496	E4	TS02068333	433545459	734101	SAK_RS03975	SAK_0797	732245	734248	F	hypothetical protein	0.92661	1	38090	38090	1	R	17
1758	19	NR-59496	F4	TS02068333	433545460	355446	SAK_RS02010	SAK_0405	355692	355048	R	YigZ family protein	0.381988	1	382964	382964	1	F	17
1759	19	NR-59496	G4	TS02068333	433545461	1528470	SAK_RS07720	SAK_1532	1529725	1527953	R	oleate hydratase	0.708239	1	27815	27815	1	F	17
1760	19	NR-59496	H4	TS02068333	433545462	1991319	SAK_RS10045	SAK_1996	1990319	1991566	F	MFS transporter	0.801925	1	1653905	1653905	1	F	17
1761	19	NR-59496	A5	TS02068333	433545463	819919	SAK_RS04370	SAK_0874	819329	820522	F	bifunctional 3,4-dihydroxy-2-butanone 4-phosphate synthase/GTP cyclohydrolase II	0.494552	1	431549	431549	1	R	16
1762	19	NR-59496	B5	TS02068333	433545464	812361	SAK_RS04335	SAK_0867	812022	812948	F	peptidase U32	0.366091	1	106777	106777	1	R	17
1763	19	NR-59496	C5	TS02068333	433545465	1945679	SAK_RS09815	SAK_1949	1946553	1945603	R	hypothetical protein	0.92	1	647825	647825	1	F	16
1764	19	NR-59496	D5	TS02068333	433545466	1564546	SAK_RS07920	SAK_1570	1565032	1563620	R	glycosyl transferase family 2	0.344193	1	1154255	1154255	1	F	17
1765	19	NR-59496	E5	TS02068333	433545467	860567	SAK_RS04550	SAK_0910	861047	860055	R	hypothetical protein	0.483871	1	57370	57370	1	F	17
1766	19	NR-59496	F5	TS02068333	433545468	606622	SAK_RS03365	SAK_0673	607245	606547	R	hypothetical protein	0.89255	1	186447	186447	1	F	16
1767	19	NR-59496	G5	TS02068333	433545469	1982433	SAK_RS10020	SAK_1991	1979631	1984346	F	hypothetical protein	0.594274	1	249156	249156	1	F	17
1768	19	NR-59496	H5	TS02068333	433545470	1904741	SAK_RS09570	SAK_1901	1904103	1906505	F	2\',3\'-cyclic-nucleotide 2\'-phosphodiesterase	0.265612	1	75393	75393	1	R	16
1769	19	NR-59496	A6	TS02068333	433545471	1533437	SAK_RS07750	SAK_1538	1533815	1533135	R	peptide ABC transporter ATP-binding protein	0.555882	1	31879	31879	1	R	16
1770	19	NR-59496	B6	TS02068333	433545472	237251	IG_SAK_RS01340	IG_SAK_RS01340	237153	237254	F		0.970297	1	145533	145533	1	F	17
1771	19	NR-59496	C6	TS02068333	433545473	44271	SAK_RS00305	SAK_0062	43773	44525	F	GNAT family acetyltransferase	0.662234	1	450569	450569	1	F	17
1772	19	NR-59496	D6	TS02068333	433545474	347151	SAK_RS01970	SAK_0397	346258	347241	F	DNA-binding transcriptional regulator	0.908444	1	73711	73711	1	R	16
1773	19	NR-59496	E6	TS02068333	433545475	1951412	IG_SAK_RS09855	IG_SAK_RS09855	1950882	1951498	F		0.86039	1	22519	22519	1	F	16
1774	19	NR-59496	F6	TS02068333	433545476	1164740	SAK_RS05940	SAK_1187	1165172	1164039	R	AI-2E family transporter	0.381289	1	19802	19802	1	F	17
1775	19	NR-59496	G6	TS02068333	433545477	1647329	SAK_RS08340	SAK_1655	1647665	1646841	R	O-sialoglycoprotein endopeptidase	0.407767	1	70231	70231	1	F	17
1776	19	NR-59496	H6	TS02068333	433545478	2059498	SAK_RS10395	SAK_2066	2058986	2060281	F	histidine kinase	0.395367	1	85307	85307	1	R	17
1777	19	NR-59496	A7	TS02068333	433545479	2104335	SAK_RS10640	SAK_2112	2104390	2103146	R	peptidase M16	0.0442122	1	689334	689334	1	F	17
1778	19	NR-59496	B7	TS02068333	433545480	1667978	SAK_RS08470	SAK_1682	1670118	1667473	R	pyruvate, phosphate dikinase	0.809074	1	11747	11747	1	F	16
1779	19	NR-59496	C7	TS02068333	433545481	741898	SAK_RS04010	SAK_0804	740435	743092	F	peptidase S8	0.550621	1	37966	37966	1	R	16
1780	19	NR-59496	D7	TS02068333	433545482	1041105	SAK_RS05350	SAK_1070	1040055	1042010	F	ABC transporter permease	0.537084	1	11795	11795	1	R	16
1781	19	NR-59496	E7	TS02068333	433545483	1086699	SAK_RS05560	SAK_1112	1086744	1085005	R	sensor histidine kinase	0.0258769	1	48539	48539	1	F	17
1782	19	NR-59496	F7	TS02068333	433545484	1715760	SAK_RS08685	SAK_1727	1717406	1715067	R	endonuclease MutS2	0.70372	1	124540	124540	1	F	16
1783	19	NR-59496	G7	TS02068333	433545485	1862243	SAK_RS09390	SAK_1865	1862737	1861727	R	hypothetical protein	0.489109	1	201870	201870	1	F	16
1784	19	NR-59496	H7	TS02068333	433545486	228110	SAK_RS01290	SAK_0262	227876	228733	F	transketolase	0.273046	1	318907	318907	1	R	17
1785	19	NR-59496	A8	TS02068333	433545487	1128073	SAK_RS05750	SAK_1150	1128436	1127237	R	NADH-dependent flavin oxidoreductase	0.302752	1	63387	63387	1	F	16
1786	19	NR-59496	B8	TS02068333	433545488	1528464	SAK_RS07720	SAK_1532	1529725	1527953	R	oleate hydratase	0.711625	1	50040	50040	1	F	16
1787	19	NR-59496	C8	TS02068333	433545489	1745495	IG_SAK_RS10780	IG_SAK_RS10780	1745476	1745883	F		0.046683	1	159156	159156	1	F	17
1788	19	NR-59496	D8	TS02068333	433545490	36543	IG_SAK_RS00285	IG_SAK_RS00285	36418	36570	F		0.822368	1	126212	126212	1	R	17
1789	19	NR-59496	E8	TS02068333	433545491	300866	SAK_RS01755	SAK_0354	301710	300325	R	PTS cellobiose transporter subunit IIC	0.609386	1	127222	127222	1	R	16
1790	19	NR-59496	F8	TS02068333	433545492	749007	SAK_RS04030	SAK_0807	748666	749697	F	hypothetical protein	0.330747	1	4163	4163	1	F	16
1791	19	NR-59496	G8	TS02068333	433545493	655740	SAK_RS10955	#N/A	654904	660228	F		0.157025	0.780102	4684	3654	1	R	17
1792	19	NR-59496	H8	TS02068333	433545494	1466179	SAK_RS07445	SAK_1480	1467242	1465917	R	accessory Sec system glycosylation chaperone GtfB	0.802264	1	47122	47122	1	F	16
1793	19	NR-59496	A9	TS02068333	433545495	999697	IG_SAK_RS10785	IG_SAK_RS10785	999696	999963	F		0.00374532	1	64982	64982	1	F	16
1794	19	NR-59496	B9	TS02068333	433545496	1590837	SAK_RS08050	SAK_1596	1591657	1590704	R	branched-chain amino acid ABC transporter permease	0.860441	1	9918	9918	1	R	17
1795	19	NR-59496	C9	TS02068333	433545497	780818	SAK_RS04180	SAK_0835	780699	781697	F	glycosyl transferase family 1	0.119238	1	908077	908077	1	R	16
1796	19	NR-59496	D9	TS02068333	433545498	1861318	SAK_RS09385	SAK_1864	1861647	1860646	R	transcriptional regulator	0.328671	1	21936	21936	1	F	16
1797	19	NR-59496	E9	TS02068333	433545499	1811583	SAK_RS09160	SAK_1819	1813065	1810687	R	phosphoketolase	0.623213	1	163893	163893	1	F	16
1798	19	NR-59496	F9	TS02068333	433545500	1514084	SAK_RS07630	SAK_1516	1514304	1512658	R	membrane protein	0.133657	1	2758	2758	1	R	16
1799	19	NR-59496	G9	TS02068333	433545501	1972045	SAK_RS09990	SAK_1985	1971503	1972588	F	glycerol dehydrogenase	0.499539	1	46876	46876	1	R	17
1800	19	NR-59496	H9	TS02068333	433545502	1982348	SAK_RS10020	SAK_1991	1979631	1984346	F	hypothetical protein	0.576246	1	76817	76817	1	F	16
1801	19	NR-59496	A10	TS02068333	433545503	2046107	SAK_RS10325	SAK_2053	2045239	2046654	F	MULTISPECIES: transcriptional regulator	0.613428	1	32193	32193	1	F	16
1802	19	NR-59496	B10	TS02068333	433545504	1148320	SAK_RS05855	SAK_1170	1148404	1147130	R	xanthine permease	0.0659341	1	102846	102846	1	F	16
1803	19	NR-59496	C10	TS02068333	433545505	2032389	SAK_RS10260	SAK_2040	2034158	2031582	R	DNA mismatch repair protein MutS	0.686724	1	273799	273799	1	F	17
1804	19	NR-59496	D10	TS02068333	433545506	345286	IG_SAK_RS01965	IG_SAK_RS01965	345264	345383	F		0.184874	1	221502	221502	1	R	16
1805	19	NR-59496	E10	TS02068333	433545507	214790	SAK_RS10840	#N/A	214824	214714	R		0.309091	1	51483	51483	1	R	16
1806	19	NR-59496	F10	TS02068333	433545508	2058295	SAK_RS10390	SAK_2065	2058883	2057885	R	ornithine carbamoyltransferase	0.589178	1	72334	72334	1	F	17
1807	19	NR-59496	G10	TS02068333	433545509	849639	SAK_RS04495	SAK_0899	848993	849727	F	ABC transporter ATP-binding protein	0.880109	1	213215	213215	1	R	16
1808	19	NR-59496	H10	TS02068333	433545510	2061281	IG_SAK_RS10405	IG_SAK_RS10405	2061112	2061332	F		0.768182	1	22401	22401	1	F	16
1809	19	NR-59496	A11	TS02068333	433545511	815399	SAK_RS04350	SAK_0870	814827	815447	F	membrane protein	0.922581	1	11559	11559	1	R	17
1810	19	NR-59496	B11	TS02068333	433545512	1887589	SAK_RS09495	SAK_1886	1887977	1887081	R	protein lacX	0.433036	1	188836	188836	1	R	16
1811	19	NR-59496	C11	TS02068333	433545513	130352	SAK_RS00840	SAK_0170	130521	129610	R	ribokinase	0.18551	1	31877	31877	1	F	16
1812	19	NR-59496	D11	TS02068333	433545514	1041366	SAK_RS05350	SAK_1070	1040055	1042010	F	ABC transporter permease	0.670588	1	197065	197065	1	R	17
1813	19	NR-59496	E11	TS02068333	433545515	1969798	SAK_RS09980	SAK_1983	1969994	1969227	R	hypothetical protein	0.255541	1	123966	123966	1	F	17
1814	19	NR-59496	F11	TS02068333	433545516	1672322	SAK_RS08485	SAK_1685	1671790	1672755	F	3-hydroxybutyryl-CoA dehydrogenase	0.551295	1	14325	14325	1	F	17
1815	19	NR-59496	G11	TS02068333	433545517	1505312	IG_SAK_RS07600	IG_SAK_RS07600	1505224	1505351	F		0.692913	1	13513	13513	1	R	16
1816	19	NR-59496	H11	TS02068333	433545518	52622	SAK_RS00340	SAK_0069	51928	52758	F	sugar ABC transporter permease	0.836145	1	21962	21962	1	F	17
1817	19	NR-59496	A12	TS02068333	433545519	228450	SAK_RS01290	SAK_0262	227876	228733	F	transketolase	0.669778	1	1299269	1299269	1	F	16
1818	19	NR-59496	B12	TS02068333	433605150	712263	SAK_RS03870	SAK_0776	711448	713112	F	cell wall surface anchor protein	0.489784	1	30655	30655	1	R	16
1819	19	NR-59496	C12	TS02068333	433545521	1700239	SAK_RS08610	0	1700504	1700064	R	hypothetical protein	0.602273	1	154855	154855	1	F	17
1820	19	NR-59496	D12	TS02068333	433545522	2114976	SAK_RS10700	SAK_2124	2114518	2115945	F	arginine-ornithine antiporter	0.320953	1	225449	225449	1	R	17
1821	19	NR-59496	E12	TS02068333	433545523	216947	SAK_RS01245	SAK_0253	216586	217563	F	peptide ABC transporter permease	0.369498	1	165549	165549	1	R	16
1822	19	NR-59496	F12	TS02068333	433545524	627850	IG_SAK_RS03470	IG_SAK_RS03470	627534	628113	F		0.545769	1	7594	7594	1	R	16
1823	19	NR-59496	G12	TS02068333	433545525	355334	SAK_RS02010	SAK_0405	355692	355048	R	YigZ family protein	0.555901	1	6604	6604	1	F	17
1824	19	NR-59496	H12	TS02068333	433544741	198962	SAK_RS01120	SAK_0227	198026	199117	F	type II secretory pathway protein	0.857929	1	1223	1223	1	F	17
1825	20	NR-59497	A1	TS02068218	433605526	268879	SAK_RS01590	SAK_0322	268104	269738	F	hypothetical protein	0.474296	1	7949	7949	1	R	17
1826	20	NR-59497	B1	TS02068218	433605527	808700	SAK_RS11010	#N/A	808574	808708	F		0.940299	1	5121	5121	1	R	16
1827	20	NR-59497	C1	TS02068218	433605528	1091166	SAK_RS05595	SAK_1119	1091401	1090856	R	hypothetical protein	0.431193	1	575	575	1	F	17
1828	20	NR-59497	D1	TS02068218	433605529	435850	SAK_RS02465	SAK_0494	434672	436027	F	23S rRNA (uracil-5-)-methyltransferase RumA	0.869373	1	3508	3508	1	R	17
1829	20	NR-59497	E1	TS02068218	433605530	1987442	SAK_RS10040	SAK_1995	1989942	1987441	R	leucine--tRNA ligase	0.9996	1	751	751	1	R	16
1830	20	NR-59497	F1	TS02068218	433605531	226904	SAK_RS01285	SAK_0261	226518	227873	F	PTS ascorbate transporter subunit IIC	0.284871	1	32761	32761	1	F	17
1831	20	NR-59497	G1	TS02068218	433605532	349969	SAK_RS01990	SAK_0401	349589	352045	F	glycyl radical enzyme	0.154723	1	7907	7907	1	R	16
1832	20	NR-59497	H1	TS02068218	433605533	213363	IG_SAK_RS01230	IG_SAK_RS01230	213248	213416	F		0.684524	1	9571	9571	1	R	16
1833	20	NR-59497	A2	TS02068218	433605534	1840863	SAK_RS09290	SAK_1845	1840703	1841680	F	tRNA-dihydrouridine synthase	0.163767	0.848101	395	335	1	R	16
1834	20	NR-59497	B2	TS02068218	433605535	129058	SAK_RS00830	SAK_0168	129221	127743	R	ribose import ATP-binding protein RbsA	0.110284	1	4466	4466	1	F	16
1835	20	NR-59497	C2	TS02068218	433605536	1293977	IG_SAK_RS06615	IG_SAK_RS06615	1292169	1294864	F		0.670872	1	1242	1242	1	F	16
1836	20	NR-59497	D2	TS02068218	433605537	2032407	SAK_RS10260	SAK_2040	2034158	2031582	R	DNA mismatch repair protein MutS	0.679736	1	2827	2827	1	F	17
1837	20	NR-59497	E2	TS02068218	433605538	493608	SAK_RS02735	SAK_0550	492838	493740	F	hypothetical protein	0.853659	1	8953	8953	1	R	16
1838	20	NR-59497	F2	TS02068218	433605539	220729	SAK_RS01265	SAK_0257	220089	222119	F	PTS beta-glucoside transporter subunit EIIBCA	0.315271	1	4988	4988	1	R	17
1839	20	NR-59497	G2	TS02068218	433605540	1519494	SAK_RS07660	0	1519366	1519542	F	hypothetical protein	0.727273	1	3714	3714	1	R	16
1840	20	NR-59497	H2	TS02068218	433605541	1640391	SAK_RS08310	SAK_1649	1640819	1639611	R	serine/threonine transporter SstT	0.354305	1	2468	2468	1	F	16
1841	20	NR-59497	A3	TS02068218	433605542	1459527	SAK_RS07410	SAK_1474	1459615	1458587	R	LacI family transcriptional regulator	0.0856031	1	11625	11625	1	F	16
1842	20	NR-59497	B3	TS02068218	433605543	336889	SAK_RS01920	SAK_0387	336082	337404	F	16S rRNA (cytosine(967)-C(5))-methyltransferase	0.610439	1	8622	8622	1	R	17
1843	20	NR-59497	C3	TS02068218	433605544	230270	SAK_RS01300	SAK_0264	229768	231027	F	oxidoreductase	0.398729	1	44572	44572	1	F	16
1844	20	NR-59497	D3	TS02068218	433605545	216484	IG_SAK_RS01245	IG_SAK_RS01245	216474	216585	F		0.0900901	1	240	240	1	R	16
1845	20	NR-59497	E3	TS02068218	433605546	1742248	SAK_RS08800	SAK_1750	1743252	1741825	R	cytochrome d ubiquinol oxidase subunit I	0.703574	1	2202	2202	1	F	17
1846	20	NR-59497	F3	TS02068218	433605547	1499850	IG_SAK_RS07575	IG_SAK_RS07575	1499811	1499919	F		0.361111	1	3546	3546	1	F	17
1847	20	NR-59497	G3	TS02068218	433605548	1615126	SAK_RS08200	SAK_1626	1616330	1614870	R	amidase	0.824658	1	31341	31341	1	F	16
1848	20	NR-59497	H3	TS02068218	433605549	1633015	SAK_RS08275	SAK_1642	1633424	1632870	R	membrane protein	0.738267	1	406466	406466	1	F	16
1849	20	NR-59497	A4	TS02068218	433605550	1852321	SAK_RS09345	SAK_1856	1853506	1851437	R	sodium:hydrogen antiporter	0.57274	1	211860	211860	1	F	16
1850	20	NR-59497	B4	TS02068218	433605551	1815485	SAK_RS09170	SAK_1821	1816242	1814563	R	L-ascorbate-6-phosphate lactonase	0.450864	1	48078	48078	1	F	16
1851	20	NR-59497	C4	TS02068218	433605552	30245	IG_SAK_RS00250	IG_SAK_RS00250	30200	30322	F		0.368852	1	35945	35945	1	R	17
1852	20	NR-59497	D4	TS02068218	433605553	1887552	SAK_RS09495	SAK_1886	1887977	1887081	R	protein lacX	0.47433	1	345433	345433	1	F	16
1853	20	NR-59497	E4	TS02068218	433605554	1618015	SAK_RS08210	SAK_1628	1618790	1616988	R	aminodeoxychorismate lyase	0.430078	1	78040	78040	1	F	16
1854	20	NR-59497	F4	TS02068218	433605555	806379	SAK_RS04295	SAK_0858	805669	807831	F	S1 RNA-binding protein	0.3284	1	11256	11256	1	R	16
1855	20	NR-59497	G4	TS02068218	433605556	228504	SAK_RS01290	SAK_0262	227876	228733	F	transketolase	0.732789	1	145001	145001	1	R	17
1856	20	NR-59497	H4	TS02068218	433605557	407071	SAK_RS02300	SAK_0462	406324	407136	F	haloacid dehalogenase	0.919951	1	169900	169900	1	R	17
1857	20	NR-59497	A5	TS02068218	433605558	1632237	SAK_RS08270	SAK_1641	1632849	1631959	R	zinc metalloprotease HtpX	0.68764	1	98705	98705	1	F	17
1858	20	NR-59497	B5	TS02068218	433605559	52756	SAK_RS00340	SAK_0069	51928	52758	F	sugar ABC transporter permease	0.99759	1	43262	43262	1	R	17
1859	20	NR-59497	C5	TS02068218	433605560	1964239	SAK_RS09945	SAK_1976	1964398	1964192	R	hypothetical protein	0.771845	1	242037	242037	1	F	16
1860	20	NR-59497	D5	TS02068218	433605561	72901	IG_SAK_RS00435	IG_SAK_RS00435	72799	72917	F		0.864407	1	132433	132433	1	F	16
1861	20	NR-59497	E5	TS02068218	433605562	1246865	SAK_RS06400	SAK_1276	1247505	1246501	R	peptide ABC transporter substrate-binding protein	0.63745	1	229977	229977	1	F	16
1862	20	NR-59497	F5	TS02068218	433605563	8965	SAK_RS00035	SAK_0008	6244	9741	F	transcription-repair coupling factor	0.778096	1	201669	201669	1	R	16
1863	20	NR-59497	G5	TS02068218	433605564	252401	SAK_RS01450	SAK_0294	252254	252640	F	hypothetical protein	0.380829	1	116381	116381	1	R	16
1864	20	NR-59497	H5	TS02068218	433605565	1706786	SAK_RS08635	SAK_1717	1708118	1705290	R	excinuclease ABC subunit A	0.471004	1	201709	201709	1	F	16
1865	20	NR-59497	A6	TS02068218	433605566	704568	IG_SAK_RS03825	IG_SAK_RS03825	704532	704648	F		0.310345	1	267837	267837	1	F	16
1866	20	NR-59497	B6	TS02068218	433605567	75626	SAK_RS00440	SAK_0089	74513	75793	F	MATE family efflux transporter	0.869531	1	105981	105981	1	R	17
1867	20	NR-59497	C6	TS02068218	433605568	1102525	SAK_RS05635	SAK_1127	1102824	1099807	R	type VII secretion protein EsaA	0.0991051	1	25237	25237	1	F	17
1868	20	NR-59497	D6	TS02068218	433605569	2064963	SAK_RS10415	SAK_2070	2066194	2063651	R	membrane protein	0.484074	1	630011	630011	1	F	17
1869	20	NR-59497	E6	TS02068218	433605570	1964879	SAK_RS09950	SAK_1977	1965476	1964400	R	transcriptional regulator	0.554833	1	22332	22332	1	R	16
1870	20	NR-59497	F6	TS02068218	433605571	1155611	SAK_RS05885	SAK_1176	1155696	1154935	R	oxidoreductase	0.111695	1	74379	74379	1	F	16
1871	20	NR-59497	G6	TS02068218	433605572	1762742	SAK_RS08900	SAK_1767	1763142	1762351	R	phenazine biosynthesis protein PhzF	0.505689	1	263270	263270	1	F	16
1872	20	NR-59497	H6	TS02068218	433605573	1283883	SAK_RS06550	SAK_1306	1284231	1283629	R	NAD(P)H nitroreductase	0.578073	1	128862	128862	1	F	16
1873	20	NR-59497	A7	TS02068218	433605574	2014053	SAK_RS10160	SAK_2019	2013856	2014716	F	glyoxalase	0.22907	1	66345	66345	1	R	16
1874	20	NR-59497	B7	TS02068218	433605575	294884	SAK_RS01730	SAK_0349	293697	295127	F	hypothetical protein	0.83007	1	47500	47500	1	R	16
1875	20	NR-59497	C7	TS02068218	433605576	2083977	SAK_RS10545	SAK_2093	2083694	2084659	F	hypothetical protein	0.293264	1	161246	161246	1	R	17
1876	20	NR-59497	D7	TS02068218	433605577	554941	SAK_RS03085	SAK_0617	554645	556048	F	hypothetical protein	0.210976	1	33179	33179	1	R	17
1877	20	NR-59497	E7	TS02068218	433605578	2116940	IG_SAK_RS10710	IG_SAK_RS10710	2116923	2117042	F		0.142857	1	324376	324376	1	R	16
1878	20	NR-59497	F7	TS02068218	433605579	327493	SAK_RS01875	SAK_0378	327462	328358	F	ABC transporter ATP-binding protein	0.0345982	1	99434	99434	1	F	16
1879	20	NR-59497	G7	TS02068218	433605580	1934120	IG_SAK_RS09730	IG_SAK_RS09730	1934066	1934188	F		0.442623	1	54537	54537	1	F	16
1880	20	NR-59497	H7	TS02068218	433605581	1998768	SAK_RS10085	SAK_2005	1999499	1997178	R	penicillin-binding protein 2A	0.31495	1	130528	130528	1	F	16
1881	20	NR-59497	A8	TS02068218	433605582	1411833	SAK_RS07190	SAK_1429	1412067	1411414	R	hypothetical protein	0.358346	1	99872	99872	1	F	16
1882	20	NR-59497	B8	TS02068218	433605142	755477	SAK_RS04070	SAK_0813	756794	755376	R	hypothetical protein	0.928773	1	268763	268763	1	F	16
1883	20	NR-59497	C8	TS02068218	433605584	1601886	SAK_RS08100	SAK_1606	1600705	1602132	F	Trk system potassium transporter TrkH	0.82761	1	70774	70774	1	R	16
1884	20	NR-59497	D8	TS02068218	433605585	1677588	SAK_RS08510	SAK_1690	1677696	1676314	R	haloacid dehalogenase	0.0781476	1	51528	51528	1	F	16
1885	20	NR-59497	E8	TS02068218	433605586	8011	SAK_RS00035	SAK_0008	6244	9741	F	transcription-repair coupling factor	0.50529	1	13992	13992	1	F	17
1886	20	NR-59497	F8	TS02068218	433605587	7688	SAK_RS00035	SAK_0008	6244	9741	F	transcription-repair coupling factor	0.412925	1	37790	37790	1	R	17
1887	20	NR-59497	G8	TS02068218	433605588	1707086	SAK_RS08635	SAK_1717	1708118	1705290	R	excinuclease ABC subunit A	0.364922	1	449214	449214	1	F	17
1888	20	NR-59497	H8	TS02068218	433605589	1560396	SAK_RS07885	SAK_1564	1560730	1559774	R	NAD(P)-dependent oxidoreductase	0.349372	1	413009	413009	1	F	17
1889	20	NR-59497	A9	TS02068218	433605590	1978346	SAK_RS10010	SAK_1989	1978626	1978303	R	branched-chain amino acid transporter	0.866873	1	300152	300152	1	F	16
1890	20	NR-59497	B9	TS02068218	433605591	1308681	SAK_RS06655	SAK_1325	1307649	1308866	F	hypothetical protein	0.847987	1	27046	27046	1	R	17
1891	20	NR-59497	C9	TS02068218	433605592	197079	SAK_RS10830	#N/A	197018	197224	F		0.296117	1	199256	199256	1	R	16
1892	20	NR-59497	D9	TS02068218	433605593	271095	IG_SAK_RS01605	IG_SAK_RS01605	270390	271249	F		0.820722	1	22337	22337	1	R	17
1893	20	NR-59497	E9	TS02068218	433605594	69520	SAK_RS00425	SAK_0086	68961	71603	F	bifunctional acetaldehyde-CoA/alcohol dehydrogenase	0.211582	1	232172	232172	1	F	17
1894	20	NR-59497	F9	TS02068218	433605595	1323027	SAK_RS06730	SAK_1337	1323568	1322624	R	homocysteine S-methyltransferase	0.573093	1	672989	672989	1	F	16
1895	20	NR-59497	G9	TS02068218	433605596	86958	IG_SAK_RS00555	IG_SAK_RS00555	86954	87047	F		0.0430108	1	47000	47000	1	R	17
1896	20	NR-59497	H9	TS02068218	433605597	1738526	SAK_RS08785	SAK_1747	1739094	1737346	R	amino acid ABC transporter ATP-binding protein	0.324943	1	192339	192339	1	F	16
1897	20	NR-59497	A10	TS02068218	433605598	318114	SAK_RS01835	SAK_0370	320098	317852	R	penicillin-binding protein 1A	0.883348	1	1067172	1067172	1	F	16
1898	20	NR-59497	B10	TS02068218	433605599	1113272	SAK_RS05690	SAK_1138	1114482	1113250	R	membrane protein	0.982143	1	9992	9992	1	F	17
1899	20	NR-59497	C10	TS02068218	433605600	363857	IG_SAK_RS02055	IG_SAK_RS02055	363658	363872	F		0.929907	1	17671	17671	1	F	17
1900	20	NR-59497	D10	TS02068218	433605601	202462	SAK_RS01155	SAK_0234	201987	203180	F	acetate kinase	0.398156	1	2698	2698	1	R	17
1901	20	NR-59497	E10	TS02068218	433605602	1925112	SAK_RS09675	SAK_1921	1926543	1924888	R	histidine kinase	0.864653	1	487	487	1	R	16
1902	20	NR-59497	F10	TS02068218	433605603	2060336	SAK_RS10400	SAK_2067	2060278	2061111	F	hypothetical protein	0.0696279	1	1538	1538	1	F	16
1903	20	NR-59497	G10	TS02068218	433605604	762351	SAK_RS04105	SAK_0820	762322	763380	F	membrane protein	0.0274102	1	3329	3329	1	R	16
1904	20	NR-59497	H10	TS02068218	433605605	38173	SAK_RS00285	SAK_0058	36571	40296	F	phosphoribosylformylglycinamidine synthase	0.430067	0.851876	1546	1317	1	R	17
1905	20	NR-59497	A11	TS02068218	433605606	1567399	SAK_RS07930	SAK_1572	1568771	1567338	R	hypothetical protein	0.957432	1	3580	3580	1	F	17
1906	20	NR-59497	B11	TS02068218	433605607	1713090	SAK_RS08665	SAK_1723	1712228	1713352	F	A/G-specific adenine glycosylase	0.766904	1	975	975	1	R	16
1907	20	NR-59497	C11	TS02068218	433605608	1683964	SAK_RS08535	SAK_1695	1684576	1683038	R	CHAP domain-containing protein	0.397919	1	11209	11209	1	F	17
1908	20	NR-59497	D11	TS02068218	433605609	2098538	IG_SAK_RS10615	IG_SAK_RS10615	2098537	2098751	F		0.0046729	1	381	381	1	F	16
1909	20	NR-59497	E11	TS02068218	433605610	1880711	SAK_RS09465	SAK_1880	1879853	1881379	F	histidine kinase	0.562254	1	1192	1192	1	F	17
1910	20	NR-59497	F11	TS02068218	433605611	1499751	SAK_RS07570	SAK_1503	1499810	1499232	R	cell wall surface anchor protein	0.102076	1	4763	4763	1	F	16
1911	20	NR-59497	G11	TS02068218	433605612	291247	SAK_RS01715	SAK_0346	289742	291571	F	alpha-glycerophosphate oxidase	0.822854	1	2426	2426	1	F	16
1912	20	NR-59497	H11	TS02068218	433605613	199222	SAK_RS01125	SAK_0228	199114	199443	F	competence protein ComG	0.328267	1	2963	2963	1	F	16
1913	20	NR-59497	A12	TS02068218	433605614	2031158	IG_SAK_RS11285	IG_SAK_RS11285	2031103	2031226	F		0.447154	1	1381	1381	1	F	17
1914	20	NR-59497	B12	TS02068218	433605615	994582	SAK_RS05140	SAK_1026	994455	994889	F	peptide-methionine (R)-S-oxide reductase	0.292627	1	1615	1615	1	R	17
1915	20	NR-59497	C12	TS02068218	433605616	1098813	SAK_RS05620	SAK_1124	1099099	1097822	R	type VII secretion protein EssB	0.223962	1	5182	5182	1	F	17
1916	20	NR-59497	D12	TS02068218	433605617	1806924	SAK_RS09145	SAK_1816	1807096	1805741	R	membrane protein	0.126937	1	1286	1286	1	R	17
1917	20	NR-59497	E12	TS02068218	433605618	1948146	SAK_RS09835	SAK_1952	1948483	1948097	R	hypothetical protein	0.873057	1	3437	3437	1	F	16
1918	20	NR-59497	F12	TS02068218	433605619	1672356	SAK_RS08485	SAK_1685	1671790	1672755	F	3-hydroxybutyryl-CoA dehydrogenase	0.586528	1	874	874	1	R	16
1919	20	NR-59497	G12	TS02068218	433605620	438942	IG_SAK_RS02485	IG_SAK_RS02485	437523	441612	F		0.347029	1	3019	3019	1	R	17
1920	20	NR-59497	H12	TS02068218	433605621
